# Supplementary material for: ﻿Checklist and key to species of stink bugs (Hemiptera, Heteroptera, Pentatomidae) of Kentucky, United States of America
Source: Zookeys. 2024 Sep 25;1213:75–93. doi: 10.3897/zookeys.1213.122843 (PMC11447460; doi:10.3897/zookeys.1213.122843)
Supplement: Supplementary material 1 — Occurrence database [file zookeys-1213-075_article-122843__-s001.csv]

ID	species	lat	long	year	source	source2
1351	Euschistus servus	37.47235	-82.27483	2011	NCSU	SCAN
878	Murgantia histrionica	36.50417	-88.87417	2017	INHS	GBIF
1352	Murgantia histrionica (Hahn, 1834)	36.509555	-88.495195		INHS	SCAN
923	Proxys punctulatus	36.54995367	-88.2377689	2022	iNaturalist	GBIF
1353	Chinavia hilaris	36.549954	-88.237769	2020	iNaturalist	SCAN
249	Chinavia hilaris	36.55116084	-88.23753722	2020	iNaturalist	GBIF
1354	Chinavia hilaris	36.551161	-88.237537	2020	iNaturalist	SCAN
250	Chinavia hilaris	36.552153	-88.237649	2020	iNaturalist	GBIF
640	Halyomorpha halys	36.552324	-88.237428	2021	iNaturalist	GBIF
885	Oebalus pugnax	36.571255	-89.186115	2022	iNaturalist	GBIF
996	Brochymena quadripustulata	36.57259897	-89.17015297	1911	UKIC	UKIC
997	Brochymena quadripustulata	36.572599	-89.170153	1913	UKIC	UKIC
998	Brochymena quadripustulata	36.584186	-88.324577	1913	UKIC	UKIC
1098	Euschistus tristigmus	36.590649	-89.101462	1913	UKIC	UKIC
1114	Euschistus variolarius	36.605374	-88.329946	1913	UKIC	UKIC
1124	Holcostethus limbolarius	36.605375	-88.329569	1913	UKIC	UKIC
1220	Proxys punctulatus	36.607278	-88.331872	1913	UKIC	UKIC
1355	Chinavia hilaris	36.612411	-88.134979	2020	iNaturalist	SCAN
237	Chinavia hilaris	36.61247386	-88.3188843	2020	iNaturalist	GBIF
390	Euthyrhynchus floridanus	36.612474	-88.318884	2021	iNaturalist	GBIF
1272	Chinavia hilaris	36.613208	-88.326942	1989	UKREC	UKREC
1280	Euschistus servus	36.613842	-88.326417	2021	UKREC	UKREC
476	Halyomorpha halys	36.61636	-88.308321	2022	iNaturalist	GBIF
474	Halyomorpha halys	36.623915	-88.2607973	2022	iNaturalist	GBIF
220	Chinavia hilaris	36.623917	-88.311553	2021	iNaturalist	GBIF
34	Parabrochymena arborea	36.62519754	-88.31030253	2022	iNaturalist	GBIF
1356	Halyomorpha halys	36.625198	-88.310303	2020	iNaturalist	SCAN
713	Halyomorpha halys	36.63074167	-85.219545	2020	iNaturalist	GBIF
604	Halyomorpha halys	36.630742	-85.219545	2021	iNaturalist	GBIF
585	Halyomorpha halys	36.630755	-85.219812	2021	iNaturalist	GBIF
631	Halyomorpha halys	36.633714	-88.280741	2021	iNaturalist	GBIF
985	Brochymena quadripustulata	36.634813	-88.316985	1970	UKIC	UKIC
163	Chinavia hilaris	36.634922	-88.31704	2021	iNaturalist	GBIF
1357	Halyomorpha halys	36.656351	-88.978524	2020	iNaturalist	SCAN
693	Halyomorpha halys	36.668651	-86.856247	2020	iNaturalist	GBIF
1358	Halyomorpha halys	36.67021755	-84.51761858	2020	iNaturalist	SCAN
701	Halyomorpha halys	36.670218	-84.517619	2020	iNaturalist	GBIF
668	Halyomorpha halys	36.67639	-88.001521	2021	iNaturalist	GBIF
1339	Thyanta custator accerra	36.68299	-86.255439	2021	UKREC	UKREC
175	Chinavia hilaris	36.684955	-86.388742	2021	iNaturalist	GBIF
633	Halyomorpha halys	36.69857	-87.073788	2021	iNaturalist	GBIF
1227	Thyanta calceata	36.706648	-86.958093	1913	UKIC	UKIC
1171	Murgantia histrionica	36.70664834	-86.95809329	1985	UKIC	UKIC
1359	Halyomorpha halys	36.710658	-86.501254	2017	iNaturalist	SCAN
782	Halyomorpha halys	36.715371	-88.981439	2017	iNaturalist	GBIF
66	Chinavia hilaris	36.720603	-86.576217	2021	iNaturalist	GBIF
434	Halyomorpha halys	36.720745	-86.576226	2023	iNaturalist	GBIF
61	Chinavia hilaris	36.7282	-84.1594	2019	iNaturalist	GBIF
387	Euthyrhynchus floridanus	36.734386	-88.117962	2022	iNaturalist	GBIF
708	Halyomorpha halys	36.737301	-88.256435	2020	iNaturalist	GBIF
1360	Halyomorpha halys	36.737888	-88.858802	2020	iNaturalist	SCAN
545	Halyomorpha halys	36.73788837	-88.85880244	2022	iNaturalist	GBIF
1282	Euschistus servus	36.743092	-88.732988	2023	UKREC	UKREC
836	Murgantia histrionica	36.74342	-84.15966	2022	iNaturalist	GBIF
835	Murgantia histrionica	36.746535	-86.574344	2022	iNaturalist	GBIF
803	Menecles insertus	36.754123	-86.588523	1991	BYU	GBIF
1361	Menecles insertus	36.756834	-84.856793	1991	BYU	SCAN
811	Mormidea lugens	36.757982	-84.856793	2021	iNaturalist	GBIF
59	Chinavia hilaris	36.758366	-84.856793	2023	iNaturalist	GBIF
289	Chinavia hilaris	36.76194	-83.695	2019	iNaturalist	GBIF
1362	Chinavia hilaris	36.764215	-83.696867	2019	iNaturalist	SCAN
439	Halyomorpha halys	36.765051	-86.215739	2022	iNaturalist	GBIF
1363	Mormidea lugens	36.77268	-88.135886	1939	NCSU	SCAN
663	Halyomorpha halys	36.77413786	-88.36940166	2020	iNaturalist	GBIF
1189	Oebalus pugnax	36.774138	-88.369402	1972	UKIC	UKIC
499	Halyomorpha halys	36.774711	-88.106244	2022	iNaturalist	GBIF
841	Murgantia histrionica	36.782825	-83.385866	2022	iNaturalist	GBIF
200	Chinavia hilaris	36.783553	-88.067273	2021	iNaturalist	GBIF
218	Chinavia hilaris	36.786213	-88.595913	2021	iNaturalist	GBIF
391	Euthyrhynchus floridanus	36.78864	-88.068452	2021	iNaturalist	GBIF
1364	Podisus maculiventris	36.78888	-88.070044	1947	AMNH	SCAN
1256	Trichopepla semivittata	36.789971	-88.611757	1948	UKIC	UKIC
1144	Mormidea lugens	36.790479	-88.611834	1974	UKIC	UKIC
513	Halyomorpha halys	36.791745	-88.071511	2022	iNaturalist	GBIF
1365	Halyomorpha halys	36.796042	-84.828288	2020	iNaturalist	SCAN
691	Halyomorpha halys	36.796142	-85.650963	2020	iNaturalist	GBIF
203	Chinavia hilaris	36.796523	-85.651192	2021	iNaturalist	GBIF
1059	Cosmopepla lintneriana	36.806841	-87.926547	1952	UKIC	UKIC
808	Mormidea lugens	36.809321	-84.846754	2023	iNaturalist	GBIF
1273	Chinavia hilaris	36.809414	-85.648529	1993	UKREC	UKREC
1281	Euschistus servus	36.812678	-85.650103	2022	UKREC	UKREC
155	Chinavia hilaris	36.812947	-85.650205	2022	iNaturalist	GBIF
153	Chinavia hilaris	36.813148	-85.650553	2022	iNaturalist	GBIF
65	Chinavia hilaris	36.816841	-87.900547	2019	iNaturalist	GBIF
570	Halyomorpha halys	36.818845	-84.870236	2022	iNaturalist	GBIF
51	Chinavia hilaris	36.822065	-88.057671	2023	iNaturalist	GBIF
1366	Thyanta Stål, 1862	36.830069	-85.650431	1964	FMNH	SCAN
95	Chinavia hilaris	36.837949	-84.02557	2022	iNaturalist	GBIF
481	Halyomorpha halys	36.838689	-87.822566	2022	iNaturalist	GBIF
1254	Thyanta custator accerra	36.83873	-84.34503	1893	UKIC	UKIC
1218	Podisus modestus	36.841239	-88.962312	1970	UKIC	UKIC
401	Halyomorpha halys	36.846722	-87.77749	2023	iNaturalist	GBIF
402	Halyomorpha halys	36.848121	-87.933698	2023	iNaturalist	GBIF
464	Halyomorpha halys	36.850729	-86.064921	2022	iNaturalist	GBIF
918	Proxys punctulatus	36.851927	-88.037557	2023	iNaturalist	GBIF
1267	Trichopepla semivittata	36.854563	-87.824569	1972	UKIC	UKIC
1047	Chinavia hilaris	36.860225	-86.058936	1952	UKIC	UKIC
56	Chinavia hilaris	36.860225	-86.05893617	2023	iNaturalist	GBIF
491	Halyomorpha halys	36.864563	-87.824569	2022	iNaturalist	GBIF
102	Chinavia hilaris	36.865963	-86.07006	2022	iNaturalist	GBIF
1296	Euschistus variolarius	36.866095	-86.094155	2021	UKREC	UKREC
1367	Acrosternum hilare	36.886387	-88.103843	1988	CSUC	SCAN
1368	Banasa dimiata	36.889627	-87.488184	1988	CSUC	SCAN
1369	Banasa dimiata	36.88962738	-87.48818386	1988	CSUC	SCAN
1370	Mormidea lugens	36.89418	-87.49038	1988	CSUC	SCAN
1270	Chinavia hilaris	36.894479	-88.101944	2022	UKREC	UKREC
1278	Euschistus servus	36.895062	-87.51236	2021	UKREC	UKREC
971	Apoecilus cynicus	36.895525	-88.100514	1971	UKIC	UKIC
15	Banasa euchlora	36.895844	-88.100661	2021	iNaturalist	GBIF
437	Halyomorpha halys	36.898457	-87.940412	2020	iNaturalist	GBIF
44	Chinavia hilaris	36.898537	-88.035006	2023	iNaturalist	GBIF
1135	Hymenarcys nervosa	36.900225	-88.03611	1971	UKIC	UKIC
800	Menecles insertus	36.90038667	-87.62878333	2020	iNaturalist	GBIF
1371	Menecles insertus	36.900387	-87.628783	2020	iNaturalist	SCAN
1109	Euschistus tristigmus	36.901588	-88.036208	1948	UKIC	UKIC
660	Halyomorpha halys	36.901608	-88.036117	2021	iNaturalist	GBIF
937	Stiretrus anchorago	36.901663	-88.036019	2022	iNaturalist	GBIF
139	Chinavia hilaris	36.901669	-88.036003	2022	iNaturalist	GBIF
673	Halyomorpha halys	36.901688	-88.036202	2021	iNaturalist	GBIF
1372	Halyomorpha halys	36.9017	-88.035994	2021	iNaturalist	SCAN
1373	Acrosternum hilare	36.901802	-88.0358		AMNH	SCAN
1374	Brochymena quadripustulata	36.90198	-88.036008		AMNH	SCAN
1375	Brochymena quadripustulata	36.902041	-88.035745		AMNH	SCAN
1376	Euschistus servus	36.902166	-88.036389		AMNH	SCAN
1377	Hymenarcys nervosa	36.902249	-88.03531		AMNH	SCAN
1378	Podisus maculiventris	36.903583	-88.348187	1960	AMNH	SCAN
1379	Thyanta pallidovirens	36.904968	-88.756813		AMNH	SCAN
611	Halyomorpha halys	36.9137	-88.824786	2021	iNaturalist	GBIF
1219	Podisus serieventris	36.917417	-83.215763	1974	UKIC	UKIC
151	Chinavia hilaris	36.922075	-87.503034	2022	iNaturalist	GBIF
891	Oebalus pugnax	36.944345	-86.459983	2021	iNaturalist	GBIF
154	Chinavia hilaris	36.944345	-86.45998333	2022	iNaturalist	GBIF
926	Proxys punctulatus	36.946663	-88.181275	2021	iNaturalist	GBIF
798	Menecles insertus	36.9477	-88.4868	2022	iNaturalist	GBIF
1380	Chinavia hilaris	36.947887	-88.4869	2018	iNaturalist	SCAN
259	Chinavia hilaris	36.948702	-83.182117	2018	iNaturalist	GBIF
561	Halyomorpha halys	36.95089	-86.476808	2022	iNaturalist	GBIF
661	Halyomorpha halys	36.95089005	-86.47680772	2021	iNaturalist	GBIF
227	Chinavia hilaris	36.953144	-86.474597	2021	iNaturalist	GBIF
207	Chinavia hilaris	36.954167	-86.398767	2021	iNaturalist	GBIF
456	Halyomorpha halys	36.954891	-86.516585	2022	iNaturalist	GBIF
150	Chinavia hilaris	36.955021	-86.517404	2022	iNaturalist	GBIF
388	Euthyrhynchus floridanus	36.957205	-88.173858	2022	iNaturalist	GBIF
196	Chinavia hilaris	36.96039581	-86.45077515	2021	iNaturalist	GBIF
210	Chinavia hilaris	36.960396	-86.450775	2021	iNaturalist	GBIF
613	Halyomorpha halys	36.961328	-86.462753	2021	iNaturalist	GBIF
924	Proxys punctulatus	36.962509	-87.456403	2021	iNaturalist	GBIF
1329	Oebalus pugnax	36.964563	-86.478521	2021	UKREC	UKREC
414	Halyomorpha halys	36.964613	-89.082908	2023	iNaturalist	GBIF
126	Chinavia hilaris	36.9688	-88.208603	2022	iNaturalist	GBIF
371	Euschistus servus	36.9688	-88.20860333	1946	FMNH	GBIF
372	Euschistus servus	36.968807	-86.480804	1938	FMNH	GBIF
378	Euschistus tristigmus	36.96888	-86.81585	1946	FMNH	GBIF
379	Euschistus tristigmus	36.969155	-86.455117	1946	FMNH	GBIF
381	Euschistus tristigmus	36.976161	-86.463417	1946	FMNH	GBIF
384	Euschistus variolarius	36.976978	-82.989722	1938	FMNH	GBIF
879	Murgantia histrionica	36.9772	-82.989595	1938	FMNH	GBIF
880	Neottiglossa cavifrons	36.977383	-88.294157	1938	FMNH	GBIF
965	Thyanta custator accerra	36.977392	-88.294141	1938	FMNH	GBIF
1381	Euschistus servus euschistoides Vollenhoven	36.977406	-88.294068	1946	FMNH	SCAN
1382	Euschistus tristigmus Say, 1831	36.979483	-86.437942	1946	FMNH	SCAN
1383	Euschistus tristigmus Say, 1831	36.981742	-89.088613	1946	FMNH	SCAN
1384	Euschistus tristigmus Say, 1831	36.982219	-86.459905	1946	FMNH	SCAN
111	Chinavia hilaris	36.982232	-86.461674	2022	iNaturalist	GBIF
771	Halyomorpha halys	36.982977	-86.435879	2019	iNaturalist	GBIF
1385	Halyomorpha halys	36.98297729	-86.4358787	2019	iNaturalist	SCAN
18	Banasa euchlora	36.984461	-86.455289	2021	iNaturalist	GBIF
58	Chinavia hilaris	36.984563	-86.478521	2023	iNaturalist	GBIF
809	Mormidea lugens	36.984563	-86.498521	2021	iNaturalist	GBIF
314	Cosmopepla lintneriana	36.985108	-86.446305	1946	FMNH	GBIF
315	Cosmopepla lintneriana	36.985127	-86.446219	1946	FMNH	GBIF
316	Cosmopepla lintneriana	36.98559461	-86.45620642	1946	FMNH	GBIF
317	Cosmopepla lintneriana	36.985595	-86.456206	1946	FMNH	GBIF
318	Cosmopepla lintneriana	36.986255	-86.454961	1946	FMNH	GBIF
319	Cosmopepla lintneriana	36.9862553	-86.4549612	1946	FMNH	GBIF
320	Cosmopepla lintneriana	36.98847	-88.087714	1946	FMNH	GBIF
369	Euschistus servus	36.993501	-86.517544	1946	FMNH	GBIF
370	Euschistus servus	36.994632	-84.662732	1946	FMNH	GBIF
380	Euschistus tristigmus	36.994755	-84.662739	1946	FMNH	GBIF
385	Euschistus variolarius	36.994763	-84.662737	1946	FMNH	GBIF
791	Holcostethus limbolarius	36.995632	-86.42358	1946	FMNH	GBIF
797	Hymenarcys nervosa	36.99588	-85.91192	1946	FMNH	GBIF
899	Oebalus pugnax	36.998845	-85.934567	1946	FMNH	GBIF
966	Trichopepla semivittata	37.000011	-86.404503	1946	FMNH	GBIF
1386	Cosmopepla bimaculata Thomas, 1865	37.002981	-87.5794	1946	FMNH	SCAN
1387	Cosmopepla bimaculata Thomas, 1865	37.004592	-88.711377	1946	FMNH	SCAN
1388	Cosmopepla bimaculata Thomas, 1865	37.00459205	-88.71137676	1946	FMNH	SCAN
1389	Cosmopepla bimaculata Thomas, 1865	37.007471	-86.552959	1946	FMNH	SCAN
1390	Cosmopepla bimaculata Thomas, 1865	37.007555	-85.693026	1946	FMNH	SCAN
1391	Cosmopepla bimaculata Thomas, 1865	37.011245	-86.319845	1946	FMNH	SCAN
1392	Cosmopepla bimaculata Thomas, 1865	37.014111	-85.723894	1946	FMNH	SCAN
1393	Euschistus servus euschistoides Vollenhoven	37.029522	-86.343588	1946	FMNH	SCAN
1394	Euschistus servus euschistoides Vollenhoven	37.0303	-84.150475	1946	FMNH	SCAN
1395	Euschistus tristigmus Say, 1831	37.040097	-88.963361	1946	FMNH	SCAN
1396	Euschistus variolarius Palisot de Beauvois, 1817	37.045711	-88.61532	1946	FMNH	SCAN
1397	Holcostethus limbolarius Stål, 1872	37.04571117	-88.61532	1946	FMNH	SCAN
1398	Hymenarcys nervosa Say, 1831	37.049065	-88.667198	1946	FMNH	SCAN
1399	Oebalus pugnax Fabricius, 1775	37.055899	-84.660258	1946	FMNH	SCAN
1400	Trichopepla semivittata Say, 1831	37.0571	-87.544729	1946	FMNH	SCAN
392	Euthyrhynchus floridanus	37.060659	-88.045621	2020	iNaturalist	GBIF
1401	Euthyrhynchus floridanus	37.061098	-84.619408	2020	iNaturalist	SCAN
535	Halyomorpha halys	37.06636	-88.670845	2022	iNaturalist	GBIF
531	Halyomorpha halys	37.066813	-88.606595	2022	iNaturalist	GBIF
527	Halyomorpha halys	37.067279	-88.564769	2022	iNaturalist	GBIF
417	Halyomorpha halys	37.070374	-87.581259	2021	iNaturalist	GBIF
614	Halyomorpha halys	37.07037439	-87.5812592	2021	iNaturalist	GBIF
1402	Halyomorpha halys	37.072345	-88.76706	2017	iNaturalist	SCAN
783	Halyomorpha halys	37.07309	-87.66322	2017	iNaturalist	GBIF
520	Halyomorpha halys	37.073658	-87.893257	2022	iNaturalist	GBIF
1271	Chinavia hilaris	37.077745	-87.822851	1989	UKREC	UKREC
1279	Euschistus servus	37.082546	-88.730408	1984	UKREC	UKREC
1046	Chinavia hilaris	37.083389	-88.600048	1894	UKIC	UKIC
650	Halyomorpha halys	37.0846548	-84.05494809	2021	iNaturalist	GBIF
266	Chinavia hilaris	37.084655	-84.054948	2019	iNaturalist	GBIF
1403	Chinavia hilaris	37.084778	-88.932888	2019	iNaturalist	SCAN
205	Chinavia hilaris	37.084979	-87.568675	2021	iNaturalist	GBIF
117	Chinavia hilaris	37.086539	-88.654636	2022	iNaturalist	GBIF
669	Halyomorpha halys	37.089552	-88.656868	2021	iNaturalist	GBIF
12	Banasa euchlora	37.090114	-88.087943	2021	iNaturalist	GBIF
845	Murgantia histrionica	37.090656	-87.889301	2021	iNaturalist	GBIF
846	Murgantia histrionica	37.09192391	-84.63772523	2021	iNaturalist	GBIF
167	Chinavia hilaris	37.091924	-84.637725	2021	iNaturalist	GBIF
596	Halyomorpha halys	37.093063	-88.653227	2021	iNaturalist	GBIF
920	Proxys punctulatus	37.095879	-84.088187	2022	iNaturalist	GBIF
109	Chinavia hilaris	37.09587911	-84.08818694	2022	iNaturalist	GBIF
644	Halyomorpha halys	37.097152	-87.861103	2021	iNaturalist	GBIF
620	Halyomorpha halys	37.098336	-87.860057	2021	iNaturalist	GBIF
622	Halyomorpha halys	37.105007	-87.407737	2021	iNaturalist	GBIF
780	Halyomorpha halys	37.105121	-86.047309	2017	iNaturalist	GBIF
1404	Halyomorpha halys	37.105858	-87.713447	2017	iNaturalist	SCAN
562	Halyomorpha halys	37.108462	-88.743356	2022	iNaturalist	GBIF
1143	Menecles insertus	37.1084621	-88.74335584	1968	UKIC	UKIC
1173	Murgantia histrionica	37.108963	-87.54633	1894	UKIC	UKIC
128	Chinavia hilaris	37.112093	-87.487907	2022	iNaturalist	GBIF
543	Halyomorpha halys	37.11371083	-87.52921705	2022	iNaturalist	GBIF
1405	Halyomorpha halys	37.113711	-87.529217	2017	iNaturalist	SCAN
785	Halyomorpha halys	37.11533	-87.555339	2017	iNaturalist	GBIF
781	Halyomorpha halys	37.118504	-82.861176	2017	iNaturalist	GBIF
1406	Halyomorpha halys	37.119096	-84.692042	2017	iNaturalist	SCAN
389	Euthyrhynchus floridanus	37.12065176	-85.96541765	2019	iNaturalist	GBIF
799	Menecles insertus	37.120652	-85.965418	2020	iNaturalist	GBIF
432	Halyomorpha halys	37.12209	-88.752018	2023	iNaturalist	GBIF
427	Halyomorpha halys	37.129039	-88.75096	2023	iNaturalist	GBIF
420	Halyomorpha halys	37.13008785	-84.6876291	2023	iNaturalist	GBIF
1407	Cosmopepla lintneriana	37.130088	-84.687629	2011	BISON	SCAN
1408	Hymenarcys nervosa	37.13141	-84.665424	2011	BISON	SCAN
1409	Thyanta custator	37.133514	-87.790405	2011	BISON	SCAN
1410	Hymenarcys aequalis	37.136717	-85.95692		AMNH	SCAN
1411	Hymenarcys aequalis	37.139501	-82.800535		AMNH	SCAN
1412	Peribalus limbolarius	37.140275	-85.962842		AMNH	SCAN
1088	Euschistus tristigmus	37.141165	-87.507889	1892	UKIC	UKIC
138	Chinavia hilaris	37.15102	-87.650003	2022	iNaturalist	GBIF
228	Chinavia hilaris	37.151034	-87.586058	2021	iNaturalist	GBIF
777	Halyomorpha halys	37.161123	-88.750145	2018	iNaturalist	GBIF
1413	Halyomorpha halys	37.16254897	-87.54245155	2018	iNaturalist	SCAN
405	Halyomorpha halys	37.162549	-87.542452	2023	iNaturalist	GBIF
5	Chinavia hilaris	37.163628	-84.667267	2003	BYU	GBIF
1414	Acrosternum hilare	37.165884	-87.146055	2003	BYU	SCAN
1284	Euschistus servus	37.173421	-88.761143	2022	UKREC	UKREC
1300	Euschistus variolarius	37.174549	-88.763241	2022	UKREC	UKREC
1308	Halyomorpha halys	37.17454946	-88.76324053	2022	UKREC	UKREC
1309	Halyomorpha halys	37.176948	-88.819372	2022	UKREC	UKREC
364	Euschistus servus	37.17963	-86.111954	2003	BYU	GBIF
1415	Euschistus servus	37.180552	-87.874312	2003	BYU	SCAN
501	Halyomorpha halys	37.180631	-87.508557	2022	iNaturalist	GBIF
91	Chinavia hilaris	37.183456	-86.100889	2022	iNaturalist	GBIF
1269	Chinavia hilaris	37.184232	-87.489798	2021	UKREC	UKREC
1277	Euschistus servus	37.18423222	-87.48979791	2021	UKREC	UKREC
703	Halyomorpha halys	37.184624	-87.464082	2020	iNaturalist	GBIF
1416	Halyomorpha halys	37.18462437	-87.46408171	2020	iNaturalist	SCAN
919	Proxys punctulatus	37.185694	-87.440313	2022	iNaturalist	GBIF
440	Halyomorpha halys	37.18616167	-84.79767	2023	iNaturalist	GBIF
494	Halyomorpha halys	37.186162	-84.79767	2022	iNaturalist	GBIF
1250	Thyanta custator accerra	37.186475	-84.797888	1919	UKIC	UKIC
433	Halyomorpha halys	37.187211	-87.493526	2023	iNaturalist	GBIF
974	Banasa dimidiata	37.189849	-86.245698	1947	UKIC	UKIC
1105	Euschistus tristigmus	37.191195	-87.52069141	1938	UKIC	UKIC
1126	Holcostethus limbolarius	37.191195	-87.520691	1937	UKIC	UKIC
1251	Thyanta custator accerra	37.192724	-86.15628	1937	UKIC	UKIC
219	Chinavia hilaris	37.197794	-86.077498	2021	iNaturalist	GBIF
804	Menecles insertus	37.19779405	-86.07749779	1991	BYU	GBIF
1417	Menecles insertus	37.200157	-87.4528596	1991	BYU	SCAN
720	Halyomorpha halys	37.201234	-87.4528596	2020	iNaturalist	GBIF
1418	Halyomorpha halys	37.203456	-86.698741	2020	iNaturalist	SCAN
199	Chinavia hilaris	37.203507	-88.304243	2021	iNaturalist	GBIF
1419	Euschistus servus	37.206357	-84.10724	1966	AMNH	SCAN
1420	Euschistus variolarius	37.20667987	-87.31588477	1966	AMNH	SCAN
889	Oebalus pugnax	37.20668	-87.315885	2022	iNaturalist	GBIF
1283	Euschistus servus	37.20928965	-87.26562388	2004	UKREC	UKREC
1285	Euschistus tristigmus	37.20929	-87.265624	2022	UKREC	UKREC
1286	Euschistus tristigmus	37.209595	-82.7191	2021	UKREC	UKREC
1289	Euschistus variolarius	37.21056167	-86.12609167	2021	UKREC	UKREC
1290	Euschistus variolarius	37.210562	-86.126092	2022	UKREC	UKREC
1295	Euschistus variolarius	37.213818	-87.134094	2021	UKREC	UKREC
818	Mormidea lugens	37.215464	-87.357584	1967	BYU	GBIF
1421	Mormidea lugens	37.21546401	-87.35758424	1967	BYU	SCAN
1422	Chinavia hilaris	37.22311494	-87.39120711	2020	iNaturalist	SCAN
240	Chinavia hilaris	37.223115	-87.391207	2020	iNaturalist	GBIF
436	Halyomorpha halys	37.224653	-87.619591	2023	iNaturalist	GBIF
206	Chinavia hilaris	37.233456	-86.638741	2021	iNaturalist	GBIF
537	Halyomorpha halys	37.239041	-84.18793	2022	iNaturalist	GBIF
556	Halyomorpha halys	37.24122	-86.38665	2022	iNaturalist	GBIF
1306	Halyomorpha halys	37.243909	-87.022703	2023	UKREC	UKREC
1268	Brochymena quadripustulata	37.244353	-87.022903	2021	UKREC	UKREC
1274	Chinavia hilaris	37.24439962	-87.02257365	1986	UKREC	UKREC
1275	Chinavia hilaris	37.2444	-87.022574	2021	UKREC	UKREC
1423	Murgantia histrionica	37.244467	-87.022625	2019	iNaturalist	SCAN
869	Murgantia histrionica	37.244491	-87.022764	2019	iNaturalist	GBIF
883	Oebalus pugnax	37.24449102	-87.02276438	2023	iNaturalist	GBIF
248	Chinavia hilaris	37.24452652	-87.02262659	2020	iNaturalist	GBIF
1424	Chinavia hilaris	37.244527	-87.022627	2020	iNaturalist	SCAN
1312	Hymenarcys nervosa	37.24453	-87.022842	2023	UKREC	UKREC
1322	Murgantia histrionica	37.245875	-88.360521	2022	UKREC	UKREC
1323	Oebalus pugnax	37.257153	-86.093206	2023	UKREC	UKREC
1328	Oebalus pugnax	37.2633619	-87.41739375	2022	UKREC	UKREC
1331	Perillus bioculatus	37.263362	-87.417394	1992	UKREC	UKREC
1333	Podisus maculiventris	37.26577	-84.49997	2021	UKREC	UKREC
1334	Podisus maculiventris	37.271137	-87.287698	2021	UKREC	UKREC
1335	Podisus maculiventris	37.27113718	-87.28769812	2022	UKREC	UKREC
1336	Proxys punctulatus	37.272267	-87.285544	1991	UKREC	UKREC
1350	Trichopepla semivittata	37.27226749	-87.28554409	2021	UKREC	UKREC
1074	Euschistus servus	37.275215	-86.888447	1937	UKIC	UKIC
1122	Holcostethus limbolarius	37.27551658	-87.37918462	1937	UKIC	UKIC
1130	Hymenarcys nervosa	37.275517	-87.379185	1937	UKIC	UKIC
1163	Murgantia histrionica	37.279117	-83.163972	1937	UKIC	UKIC
1233	Thyanta custator accerra	37.28738179	-87.25821108	1937	UKIC	UKIC
1259	Trichopepla semivittata	37.287382	-87.258211	1937	UKIC	UKIC
646	Halyomorpha halys	37.28813463	-87.20633538	2021	iNaturalist	GBIF
653	Halyomorpha halys	37.288135	-87.206335	2020	iNaturalist	GBIF
563	Halyomorpha halys	37.289045	-86.208046	2022	iNaturalist	GBIF
258	Chinavia hilaris	37.28949	-86.2847	2020	iNaturalist	GBIF
1425	Chinavia hilaris	37.289848	-87.20709	2020	iNaturalist	SCAN
225	Chinavia hilaris	37.28984846	-87.20709023	2021	iNaturalist	GBIF
132	Chinavia hilaris	37.300777	-87.749367	2022	iNaturalist	GBIF
1426	Oebalus pugnax	37.307715	-87.533231	2020	iNaturalist	SCAN
893	Oebalus pugnax	37.31107	-87.5422	2020	iNaturalist	GBIF
892	Oebalus pugnax	37.3111	-87.281316	2021	iNaturalist	GBIF
1427	Amaurochrous cinctipes	37.31110038	-87.28131567	2014	BISON	SCAN
1428	Banasa calva	37.313087	-83.23791	2014	BISON	SCAN
1429	Banasa euchlora	37.313938	-87.362419	2014	BISON	SCAN
1430	Brochymena punctata	37.315135	-84.138196	2014	BISON	SCAN
1431	Brochymena quadripustulata	37.318306	-87.368666	2015	BISON	SCAN
1432	Chinavia hilaris	37.31895	-85.77142	2015	BISON	SCAN
1433	Chinavia hilaris	37.32228	-84.92837	2014	BISON	SCAN
1434	Coenus delius	37.322474	-82.500229	2014	BISON	SCAN
1435	Coenus delius	37.32247434	-82.50022885	2014	BISON	SCAN
1436	Coenus delius	37.332829	-87.501684	2014	BISON	SCAN
1437	Coenus delius	37.337081	-85.336634	2014	BISON	SCAN
1438	Dendrocoris humeralis	37.345806	-84.3160265	2014	BISON	SCAN
1439	Euschistus tristigmus	37.348844	-85.352163	2014	BISON	SCAN
1440	Mormidea lugens	37.35115765	-87.51665106	2014	BISON	SCAN
1441	Podisus maculiventris	37.351158	-87.516651	2014	BISON	SCAN
1442	Podisus maculiventris	37.352658	-84.915275	2014	BISON	SCAN
1443	Trichopepla semivittata	37.35328	-84.251803	2014	BISON	SCAN
431	Halyomorpha halys	37.355103	-87.271302	2023	iNaturalist	GBIF
1444	Chinavia hilaris	37.35510314	-87.2713016	2020	iNaturalist	SCAN
1445	Murgantia histrionica	37.365266	-88.077696	2020	iNaturalist	SCAN
272	Chinavia hilaris	37.372578	-82.543083	2020	iNaturalist	GBIF
867	Murgantia histrionica	37.377361	-87.274829	2020	iNaturalist	GBIF
187	Chinavia hilaris	37.37736131	-87.2748293	2021	iNaturalist	GBIF
137	Chinavia hilaris	37.3871307	-87.3730008	2022	iNaturalist	GBIF
1446	Halyomorpha halys	37.387131	-87.373001	2020	iNaturalist	SCAN
706	Halyomorpha halys	37.39577698	-84.32983943	2020	iNaturalist	GBIF
648	Halyomorpha halys	37.395777	-84.329839	2021	iNaturalist	GBIF
1291	Euschistus variolarius	37.397412	-87.754789	2022	UKREC	UKREC
1293	Euschistus variolarius	37.421548	-85.361422	2023	UKREC	UKREC
1301	Euthyrhynchus floridanus	37.427628	-86.879005	2020	UKREC	UKREC
1302	Halyomorpha halys	37.43310324	-84.28970209	2022	UKREC	UKREC
309	Chinavia hilaris	37.446307	-82.464526	2003	BYU	GBIF
310	Chinavia hilaris	37.44711	-84.018463	2003	BYU	GBIF
359	Euschistus servus	37.44711016	-84.01846331	2003	BYU	GBIF
360	Euschistus servus	37.448914	-82.525436	2003	BYU	GBIF
361	Euschistus servus	37.44898798	-82.52533793	2003	BYU	GBIF
1447	Chinavia hilaris	37.448988	-82.525338	2003	BYU	SCAN
1448	Chinavia hilaris	37.462147	-84.969887	2003	BYU	SCAN
1449	Euschistus servus	37.46604662	-82.54526425	2003	BYU	SCAN
1450	Euschistus servus	37.466047	-82.545264	2003	BYU	SCAN
1451	Euschistus servus	37.466086	-82.545095	2003	BYU	SCAN
555	Halyomorpha halys	37.46608626	-82.54509531	2022	iNaturalist	GBIF
38	Brochymena quadripustulata	37.466113	-82.54533	1937	FMNH	GBIF
1452	Brochymena quadripustulata Fabricius, 1775	37.466116	-82.545301	1937	FMNH	SCAN
657	Halyomorpha halys	37.46611612	-82.54530144	2021	iNaturalist	GBIF
127	Chinavia hilaris	37.466119	-82.545116	2022	iNaturalist	GBIF
20	Banasa euchlora	37.466131	-82.545357	2021	iNaturalist	GBIF
635	Halyomorpha halys	37.466136	-82.54543	2021	iNaturalist	GBIF
1453	Euschistus tristigmus	37.46613645	-82.54542987	2020	iNaturalist	SCAN
375	Euschistus tristigmus	37.466158	-82.545351	2020	iNaturalist	GBIF
667	Halyomorpha halys	37.46616687	-82.54503792	2021	iNaturalist	GBIF
1297	Euschistus variolarius	37.466167	-82.545038	2021	UKREC	UKREC
637	Halyomorpha halys	37.466187	-82.545324	2021	iNaturalist	GBIF
928	Proxys punctulatus	37.466194	-82.545346	2020	iNaturalist	GBIF
1454	Proxys punctulatus	37.467289	-82.54666	2020	iNaturalist	SCAN
355	Euschistus servus	37.46822	-82.546438	2008	iNaturalist	GBIF
180	Chinavia hilaris	37.468708	-82.545988	2021	iNaturalist	GBIF
1303	Halyomorpha halys	37.469746	-82.547535	2021	UKREC	UKREC
1304	Halyomorpha halys	37.475123	-87.496461	2022	UKREC	UKREC
1305	Halyomorpha halys	37.47524	-87.496181	2021	UKREC	UKREC
1310	Holcostethus limbolarius	37.475255	-87.496228	2023	UKREC	UKREC
1311	Holcostethus limbolarius	37.47904889	-82.52161632	2023	UKREC	UKREC
1313	Murgantia histrionica	37.479049	-82.521616	2004	UKREC	UKREC
1314	Murgantia histrionica	37.479249	-82.520705	2004	UKREC	UKREC
1315	Murgantia histrionica	37.479428	-82.51877	2004	UKREC	UKREC
1316	Murgantia histrionica	37.481416	-82.519117	2004	UKREC	UKREC
1317	Murgantia histrionica	37.485778	-82.53038	2004	UKREC	UKREC
1318	Murgantia histrionica	37.48984167	-84.439705	2004	UKREC	UKREC
1319	Murgantia histrionica	37.489842	-84.439705	2023	UKREC	UKREC
1320	Murgantia histrionica	37.493586	-82.543534	2022	UKREC	UKREC
1321	Murgantia histrionica	37.495	-84.22232	2022	UKREC	UKREC
925	Proxys punctulatus	37.49500019	-84.2223202	2021	iNaturalist	GBIF
973	Banasa dimidiata	37.50275	-84.266411	1998	UKIC	UKIC
975	Banasa euchlora	37.50275034	-84.26641087	1998	UKIC	UKIC
976	Banasa sordida	37.510214	-85.721548	1998	UKIC	UKIC
1017	Chinavia hilaris	37.515239	-84.830579	1998	UKIC	UKIC
1018	Chinavia hilaris	37.515247	-84.830559	1998	UKIC	UKIC
1068	Euschistus politus	37.51524735	-84.83055878	1998	UKIC	UKIC
1145	Mormidea lugens	37.520214	-85.721548	1998	UKIC	UKIC
1255	Trichopepla semivittata	37.525894	-83.336541	1998	UKIC	UKIC
251	Chinavia hilaris	37.52708667	-84.24041833	2020	iNaturalist	GBIF
1455	Chinavia hilaris	37.527087	-84.240418	2020	iNaturalist	SCAN
723	Halyomorpha halys	37.528248	-84.241132	2020	iNaturalist	GBIF
1456	Halyomorpha halys	37.52824833	-84.24113167	2020	iNaturalist	SCAN
922	Proxys punctulatus	37.535894	-83.336541	2022	iNaturalist	GBIF
1457	Banasa euchlora	37.53610992	-84.68250275	2020	iNaturalist	SCAN
27	Banasa euchlora	37.53611	-84.682503	2020	iNaturalist	GBIF
101	Chinavia hilaris	37.5404609	-82.49095538	2022	iNaturalist	GBIF
11	Banasa euchlora	37.540461	-82.490955	2022	iNaturalist	GBIF
1149	Mormidea lugens	37.540753	-84.292344	1975	UKIC	UKIC
1458	Proxys punctulatus	37.542503	-84.186292	2020	iNaturalist	SCAN
927	Proxys punctulatus	37.543076	-84.272157	2020	iNaturalist	GBIF
39	Chinavia hilaris	37.54307639	-84.27215689	1970	FMNH	GBIF
41	Chinavia hilaris	37.547729	-84.241188	1947	FMNH	GBIF
805	Menecles insertus	37.54772949	-84.24118805	1969	FMNH	GBIF
1459	Chinavia hilare Say, 1831	37.548	-84.23334	1947	FMNH	SCAN
1460	Chinavia hilare Say, 1831	37.548755	-85.687692	1970	FMNH	SCAN
1461	Menecles insertus Say, 1831	37.548755	-85.68769167	1969	FMNH	SCAN
261	Chinavia hilaris	37.550485	-84.225422	2020	iNaturalist	GBIF
1462	Chinavia hilaris	37.550485	-84.22542167	2020	iNaturalist	SCAN
1002	Brochymena quadripustulata	37.550863	-84.241123	1891	UKIC	UKIC
1154	Mormidea lugens	37.551677	-84.238788	1891	UKIC	UKIC
1208	Podisus maculiventris	37.552589	-84.290222	1916	UKIC	UKIC
1292	Euschistus variolarius	37.55258942	-84.29022217	2004	UKREC	UKREC
98	Chinavia hilaris	37.55271667	-84.23898	2022	iNaturalist	GBIF
1463	Banasa euchlora	37.552717	-84.23898	2018	iNaturalist	SCAN
29	Banasa euchlora	37.552734	-84.239136	2018	iNaturalist	GBIF
1464	Proxys punctulatus	37.55273438	-84.23913574	2018	iNaturalist	SCAN
932	Proxys punctulatus	37.552827	-84.239177	2018	iNaturalist	GBIF
413	Halyomorpha halys	37.55309	-84.238858	2023	iNaturalist	GBIF
1465	Chinavia hilaris	37.553383	-84.239772	2020	iNaturalist	SCAN
271	Chinavia hilaris	37.55338333	-84.23977167	2020	iNaturalist	GBIF
1466	Banasa euchlora	37.553527	-84.239825	2017	BISON	SCAN
1467	Banasa euchlora	37.55369186	-84.240448	2017	BISON	SCAN
1468	Banasa euchlora	37.553692	-84.240448	2017	BISON	SCAN
1469	Oebalus pugnax	37.553714	-84.240436	2017	BISON	SCAN
1470	Proxys punctulatus	37.553742	-84.240506	2017	BISON	SCAN
1471	Proxys punctulatus	37.553778	-84.240236	2017	BISON	SCAN
1472	Stiretrus anchorago	37.553825	-84.240608	2017	BISON	SCAN
1473	Thyanta custator	37.55382538	-84.24060822	2017	BISON	SCAN
32	Banasa euchlora	37.553829	-84.240593	2017	iNaturalist	GBIF
1474	Banasa euchlora	37.55382919	-84.24059296	2017	iNaturalist	SCAN
1475	Thyanta custator	37.55392075	-84.24053955	2017	iNaturalist	SCAN
961	Thyanta custator accerra	37.553921	-84.24054	2017	iNaturalist	GBIF
584	Halyomorpha halys	37.553956	-84.24095	2021	iNaturalist	GBIF
1232	Thyanta custator accerra	37.55396271	-84.24063873	1953	UKIC	UKIC
82	Chinavia hilaris	37.553963	-84.240639	2022	iNaturalist	GBIF
1476	Mormidea lugens	37.55399282	-84.2404718	2000	CSUC	SCAN
557	Halyomorpha halys	37.553993	-84.240472	2022	iNaturalist	GBIF
582	Halyomorpha halys	37.554447	-84.24065	2021	iNaturalist	GBIF
1477	Proxys punctulatus	37.55475965	-84.241716	2017	iNaturalist	SCAN
934	Proxys punctulatus	37.55476	-84.241716	2017	iNaturalist	GBIF
578	Halyomorpha halys	37.555154	-84.220039	2021	iNaturalist	GBIF
774	Halyomorpha halys	37.55527878	-84.23860931	2018	iNaturalist	GBIF
1478	Halyomorpha halys	37.555279	-84.238609	2018	iNaturalist	SCAN
1479	Oebalus pugnax	37.555328	-84.238687	2018	iNaturalist	SCAN
896	Oebalus pugnax	37.555337	-86.032189	2018	iNaturalist	GBIF
397	Halyomorpha halys	37.5553371	-86.0321887	2023	iNaturalist	GBIF
1265	Trichopepla semivittata	37.55548	-84.238187	1945	UKIC	UKIC
564	Halyomorpha halys	37.55548	-84.23818667	2021	iNaturalist	GBIF
1480	Mormidea lugens	37.556879	-83.389145	2020	iNaturalist	SCAN
812	Mormidea lugens	37.556882	-84.235677	2020	iNaturalist	GBIF
950	Stiretrus anchorago	37.557235	-84.239522	2020	iNaturalist	GBIF
1481	Stiretrus anchorago	37.557235	-84.23952167	2020	iNaturalist	SCAN
930	Proxys punctulatus	37.557745	-84.246862	2019	iNaturalist	GBIF
1482	Proxys punctulatus	37.558298	-84.240685	2019	iNaturalist	SCAN
897	Oebalus pugnax	37.559584	-85.267466	2017	iNaturalist	GBIF
1483	Oebalus pugnax	37.55970797	-84.23428249	2017	iNaturalist	SCAN
130	Chinavia hilaris	37.559708	-84.234282	2022	iNaturalist	GBIF
1484	Mormidea lugens	37.559986	-84.233269	2018	iNaturalist	SCAN
819	Mormidea lugens	37.560649	-87.251789	2018	iNaturalist	GBIF
416	Halyomorpha halys	37.560743	-84.23278	2023	iNaturalist	GBIF
1485	Stiretrus anchorago	37.56074333	-84.23278	2017	iNaturalist	SCAN
957	Stiretrus anchorago	37.561044	-84.235783	2017	iNaturalist	GBIF
1486	Proxys punctulatus	37.56153488	-84.23193359	2017	iNaturalist	SCAN
933	Proxys punctulatus	37.561535	-84.231934	2017	iNaturalist	GBIF
189	Chinavia hilaris	37.56236667	-84.231765	2021	iNaturalist	GBIF
1487	Apateticus cynicus	37.562367	-84.231765		AMNH	SCAN
1488	Apateticus cynicus	37.56293167	-84.24374833		AMNH	SCAN
1489	Apoecilus cynicus	37.562932	-84.243748		AMNH	SCAN
1490	Hymenarcys aequalis	37.562965	-84.245955		AMNH	SCAN
1491	Hymenarcys aequalis	37.56301498	-84.24386597		AMNH	SCAN
1492	Hymenarcys aequalis	37.563015	-84.243866		AMNH	SCAN
1493	Hymenarcys aequalis	37.56337167	-84.238985		AMNH	SCAN
1494	Hymenarcys aequalis	37.563372	-84.238985		AMNH	SCAN
1495	Hymenarcys nervosa	37.564598	-84.290215		AMNH	SCAN
1496	Hymenarcys nervosa	37.56459808	-84.29021454		AMNH	SCAN
1497	Hymenarcys nervosa	37.56517	-84.29148		AMNH	SCAN
1498	Hymenarcys nervosa	37.56563187	-84.29319763		AMNH	SCAN
1499	Hymenarcys nervosa	37.565632	-84.293198		AMNH	SCAN
1500	Hymenarcys nervosa	37.565831	-84.242888		AMNH	SCAN
1501	Hymenarcys nervosa	37.56594167	-84.25719167		AMNH	SCAN
1502	Podisus brevispinus	37.565942	-84.257192		AMNH	SCAN
1503	Podisus brevispinus	37.566452	-84.289314		AMNH	SCAN
1504	Podisus maculiventris	37.56645203	-84.28931427		AMNH	SCAN
1505	Trichopepla semivittata	37.56655884	-84.29081726		AMNH	SCAN
898	Oebalus pugnax	37.566559	-84.290817	2017	iNaturalist	GBIF
1506	Oebalus pugnax	37.566606	-84.257389	2017	iNaturalist	SCAN
444	Halyomorpha halys	37.566699	-84.257395	2023	iNaturalist	GBIF
1330	Oebalus pugnax	37.56669908	-84.2573955	2022	UKREC	UKREC
1507	Euschistus tristigmus	37.566719	-84.257361	2006	BISON	SCAN
31	Banasa euchlora	37.56671944	-84.25736111	2017	iNaturalist	GBIF
1508	Banasa euchlora	37.566758	-84.2574	2017	iNaturalist	SCAN
105	Chinavia hilaris	37.56677	-84.256873	2022	iNaturalist	GBIF
174	Chinavia hilaris	37.566788	-84.257305	2021	iNaturalist	GBIF
97	Chinavia hilaris	37.56678813	-84.257305	2022	iNaturalist	GBIF
917	Proxys punctulatus	37.5668	-84.256985	2023	iNaturalist	GBIF
1509	Banasa dimidiata	37.566815	-84.257363		AMNH	SCAN
1510	Parabrochymena arborea	37.566817	-84.257108		AMNH	SCAN
1511	Perillus bioculatus var. clanda	37.56681721	-84.25710785	1958	AMNH	SCAN
731	Halyomorpha halys	37.566837	-84.257103	2020	iNaturalist	GBIF
1512	Halyomorpha halys	37.56683731	-84.25710297	2020	iNaturalist	SCAN
1001	Brochymena quadripustulata	37.567055	-84.257152	1991	UKIC	UKIC
386	Euthyrhynchus floridanus	37.567055	-84.25715167	2023	iNaturalist	GBIF
1015	Brochymena quadripustulata	37.567307	-84.288258	1895	UKIC	UKIC
368	Euschistus servus	37.568971	-84.296322	1978	TAMU	GBIF
1513	Chinavia hilaris	37.569325	-84.287125	2019	iNaturalist	SCAN
285	Chinavia hilaris	37.569347	-84.286972	2019	iNaturalist	GBIF
945	Stiretrus anchorago	37.569378	-84.286833	2021	iNaturalist	GBIF
944	Stiretrus anchorago	37.56981	-84.296532	2020	iNaturalist	GBIF
30	Banasa euchlora	37.569839	-84.296808	2017	iNaturalist	GBIF
1514	Banasa euchlora	37.569858	-84.296503	2017	iNaturalist	SCAN
1307	Halyomorpha halys	37.56986	-84.2965	2022	UKREC	UKREC
853	Murgantia histrionica	37.569889	-84.284331	2021	iNaturalist	GBIF
916	Podisus maculiventris	37.569899	-84.296482	2018	iNaturalist	GBIF
1515	Podisus maculiventris	37.570072	-84.287803	2018	iNaturalist	SCAN
1516	Halyomorpha halys	37.570442	-84.289886	2019	iNaturalist	SCAN
769	Halyomorpha halys	37.5704422	-84.28988647	2019	iNaturalist	GBIF
1517	Halyomorpha halys	37.57329861	-84.28332083	2019	iNaturalist	SCAN
758	Halyomorpha halys	37.573299	-84.283321	2019	iNaturalist	GBIF
1086	Euschistus servus	37.573875	-84.291237	1890	UKIC	UKIC
93	Chinavia hilaris	37.57387543	-84.29123688	2022	iNaturalist	GBIF
171	Chinavia hilaris	37.57389167	-84.286775	2021	iNaturalist	GBIF
1518	Chinavia hilaris	37.57428667	-85.37850833	2020	iNaturalist	SCAN
550	Halyomorpha halys	37.574287	-85.378508	2022	iNaturalist	GBIF
813	Mormidea lugens	37.57446389	-84.27504722	2020	iNaturalist	GBIF
1519	Mormidea lugens	37.574464	-84.275047	2020	iNaturalist	SCAN
833	Murgantia histrionica	37.574916	-84.289322	2022	iNaturalist	GBIF
1520	Halyomorpha halys	37.576458	-84.269089	2020	iNaturalist	SCAN
702	Halyomorpha halys	37.57645833	-84.26908889	2020	iNaturalist	GBIF
449	Halyomorpha halys	37.576763	-84.28042	2022	iNaturalist	GBIF
1521	Chinavia hilaris	37.577012	-84.280297	2020	iNaturalist	SCAN
244	Chinavia hilaris	37.577022	-84.280212	2020	iNaturalist	GBIF
241	Chinavia hilaris	37.57707	-84.280088	2020	iNaturalist	GBIF
1522	Chinavia hilaris	37.57722092	-84.29972076	2020	iNaturalist	SCAN
169	Chinavia hilaris	37.577221	-84.299721	2020	iNaturalist	GBIF
243	Chinavia hilaris	37.579885	-84.27908	2020	iNaturalist	GBIF
1523	Chinavia hilaris	37.581465	-84.22388	2020	iNaturalist	SCAN
63	Chinavia hilaris	37.585098	-84.282021	2020	iNaturalist	GBIF
168	Chinavia hilaris	37.58509827	-84.28202057	2020	iNaturalist	GBIF
242	Chinavia hilaris	37.5931855	-84.28183999	2020	iNaturalist	GBIF
1524	Chinavia hilaris	37.593186	-84.28184	2020	iNaturalist	SCAN
64	Chinavia hilaris	37.594631	-84.214456	2020	iNaturalist	GBIF
1525	Chinavia hilaris	37.596254	-85.93731	2020	iNaturalist	SCAN
245	Chinavia hilaris	37.601735	-85.903745	2020	iNaturalist	GBIF
213	Chinavia hilaris	37.602178	-83.80707	2020	iNaturalist	GBIF
75	Chinavia hilaris	37.609438	-84.608318	2020	iNaturalist	GBIF
216	Chinavia hilaris	37.611735	-85.923745	2020	iNaturalist	GBIF
52	Chinavia hilaris	37.61233	-85.00128	2023	iNaturalist	GBIF
48	Chinavia hilaris	37.615415	-87.098857	2023	iNaturalist	GBIF
53	Chinavia hilaris	37.621739	-84.199417	2023	iNaturalist	GBIF
641	Halyomorpha halys	37.632201	-87.08837	2021	iNaturalist	GBIF
554	Halyomorpha halys	37.632985	-85.805913	2022	iNaturalist	GBIF
921	Proxys punctulatus	37.633053	-85.806113	2022	iNaturalist	GBIF
1526	Chinavia hilaris	37.63355	-86.858445	2020	iNaturalist	SCAN
247	Chinavia hilaris	37.635514	-85.928889	2020	iNaturalist	GBIF
423	Halyomorpha halys	37.63997	-84.205157	2023	iNaturalist	GBIF
409	Halyomorpha halys	37.64326378	-84.10517245	2023	iNaturalist	GBIF
67	Chinavia hilaris	37.643264	-84.105172	2020	iNaturalist	GBIF
411	Halyomorpha halys	37.647394	-84.50028	2023	iNaturalist	GBIF
1527	Mormidea lugens	37.64739425	-84.50027961	2019	iNaturalist	SCAN
817	Mormidea lugens	37.6478	-84.780875	2019	iNaturalist	GBIF
49	Chinavia hilaris	37.65858697	-84.80338397	2023	iNaturalist	GBIF
415	Halyomorpha halys	37.658587	-84.803384	2023	iNaturalist	GBIF
551	Halyomorpha halys	37.6643	-84.250656	2022	iNaturalist	GBIF
263	Chinavia hilaris	37.6643	-84.25065556	2020	iNaturalist	GBIF
1528	Chinavia hilaris	37.666233	-82.771425	2020	iNaturalist	SCAN
779	Halyomorpha halys	37.674879	-84.970544	2018	iNaturalist	GBIF
1529	Halyomorpha halys	37.675979	-87.018544	2018	iNaturalist	SCAN
1120	Euschistus variolarius	37.678089	-87.039298	1971	UKIC	UKIC
62	Chinavia hilaris	37.68133956	-84.12300456	2020	iNaturalist	GBIF
300	Chinavia hilaris	37.68134	-84.123005	2019	iNaturalist	GBIF
1530	Chinavia hilaris	37.688642	-85.930361	2019	iNaturalist	SCAN
1064	Cosmopepla lintneriana	37.68864219	-85.93036148	1971	UKIC	UKIC
1147	Mormidea lugens	37.689469	-83.509266	1972	UKIC	UKIC
1207	Podisus maculiventris	37.68946928	-83.50926628	1991	UKIC	UKIC
1531	Chinavia hilaris	37.69585	-84.551912	2020	iNaturalist	SCAN
265	Chinavia hilaris	37.696793	-84.318153	2020	iNaturalist	GBIF
269	Chinavia hilaris	37.700485	-83.1687	2020	iNaturalist	GBIF
1532	Chinavia hilaris	37.71011	-87.814377	2020	iNaturalist	SCAN
1146	Mormidea lugens	37.712957	-84.294966	1972	UKIC	UKIC
1533	Perillus bioculatus	37.71367	-84.296478	2020	iNaturalist	SCAN
909	Perillus bioculatus	37.71367	-84.29647833	2020	iNaturalist	GBIF
1534	Halyomorpha halys	37.71597472	-84.29588472	2020	iNaturalist	SCAN
729	Halyomorpha halys	37.715975	-84.295885	2020	iNaturalist	GBIF
795	Hymenarcys nervosa	37.716083	-84.295503	2022	iNaturalist	GBIF
221	Chinavia hilaris	37.716095	-84.295084	2021	iNaturalist	GBIF
270	Chinavia hilaris	37.716178	-84.295168	2020	iNaturalist	GBIF
1535	Chinavia hilaris	37.716435	-87.219242	2020	iNaturalist	SCAN
274	Chinavia hilaris	37.71645	-86.366262	2019	iNaturalist	GBIF
1536	Chinavia hilaris	37.718353	-86.407936	2019	iNaturalist	SCAN
1537	Acrosternum hilare	37.72735	-87.136064	1997	CMNH	SCAN
254	Chinavia hilaris	37.729127	-85.872995	2020	iNaturalist	GBIF
1538	Chinavia hilaris	37.73167	-87.087135	2020	iNaturalist	SCAN
947	Stiretrus anchorago	37.732587	-87.331435	2020	iNaturalist	GBIF
1539	Stiretrus anchorago	37.73351259	-83.64589877	2020	iNaturalist	SCAN
642	Halyomorpha halys	37.733513	-83.645899	2021	iNaturalist	GBIF
794	Hymenarcys nervosa	37.73405583	-84.29946389	2022	iNaturalist	GBIF
308	Chinavia hilaris	37.734056	-84.299464	2018	iNaturalist	GBIF
1540	Chinavia hilaris	37.73668	-85.1875	2018	iNaturalist	SCAN
1541	Chinavia hilaris	37.738583	-84.316391	2020	iNaturalist	SCAN
264	Chinavia hilaris	37.740986	-84.301537	2020	iNaturalist	GBIF
894	Oebalus pugnax	37.74115	-86.113951	2019	iNaturalist	GBIF
1542	Oebalus pugnax	37.742893	-87.054156	2019	iNaturalist	SCAN
792	Hymenarcys nervosa	37.74289304	-87.05415558	2023	iNaturalist	GBIF
50	Chinavia hilaris	37.743388	-87.118392	2023	iNaturalist	GBIF
948	Stiretrus anchorago	37.743397	-87.118378	2020	iNaturalist	GBIF
1543	Stiretrus anchorago	37.743462	-87.118592	2020	iNaturalist	SCAN
946	Stiretrus anchorago	37.743539	-87.119674	2021	iNaturalist	GBIF
1544	Halyomorpha halys	37.743548	-87.120184	2019	iNaturalist	SCAN
751	Halyomorpha halys	37.743772	-87.119822	2019	iNaturalist	GBIF
496	Halyomorpha halys	37.744563	-83.118521	2022	iNaturalist	GBIF
541	Halyomorpha halys	37.744713	-87.11908	2022	iNaturalist	GBIF
806	Mormidea lugens	37.745277	-83.875275	2023	iNaturalist	GBIF
749	Halyomorpha halys	37.7452774	-83.87527466	2019	iNaturalist	GBIF
1545	Halyomorpha halys	37.745831	-84.208908	2019	iNaturalist	SCAN
760	Halyomorpha halys	37.746245	-84.299868	2019	iNaturalist	GBIF
1546	Halyomorpha halys	37.746732	-87.040124	2019	iNaturalist	SCAN
1547	Halyomorpha halys	37.75	-84.108154	2019	iNaturalist	SCAN
754	Halyomorpha halys	37.754403	-87.090661	2019	iNaturalist	GBIF
450	Halyomorpha halys	37.756883	-84.790468	2022	iNaturalist	GBIF
1548	Halyomorpha halys	37.75695	-84.79097	2019	iNaturalist	SCAN
763	Halyomorpha halys	37.756993	-84.791342	2019	iNaturalist	GBIF
1549	Halyomorpha halys	37.757065	-84.791265	2019	iNaturalist	SCAN
759	Halyomorpha halys	37.75723	-84.791654	2019	iNaturalist	GBIF
593	Halyomorpha halys	37.757445	-84.791368	2021	iNaturalist	GBIF
1550	Menecles insertus	37.757469	-84.790987	2020	iNaturalist	SCAN
801	Menecles insertus	37.757493	-84.790655	2020	iNaturalist	GBIF
1	Chinavia hilaris	37.757527	-84.790664	2010	BROW	GBIF
2	Chinavia hilaris	37.757528	-84.791019	2010	BROW	GBIF
3	Chinavia hilaris	37.757552	-84.790878	2010	BROW	GBIF
4	Chinavia hilaris	37.7576	-84.790878	2010	BROW	GBIF
341	Cosmopepla lintneriana	37.75765	-84.791065	2018	BROW	GBIF
343	Cosmopepla lintneriana	37.757765	-84.790662	2018	BROW	GBIF
1551	Chinavia hilaris	37.757834	-84.791623	2019	iNaturalist	SCAN
1552	Chinavia hilaris	37.757918	-84.79154	2019	iNaturalist	SCAN
294	Chinavia hilaris	37.758027	-84.791994	2019	iNaturalist	GBIF
302	Chinavia hilaris	37.758034	-84.791974	2019	iNaturalist	GBIF
195	Chinavia hilaris	37.758153	-84.792085	2021	iNaturalist	GBIF
312	Coenus delius	37.758431	-84.791812	2019	iNaturalist	GBIF
959	Thyanta calceata	37.758532	-84.791946	2019	iNaturalist	GBIF
1553	Coenus delius	37.758543	-84.791599	2019	iNaturalist	SCAN
1554	Thyanta calceata	37.758695	-84.791664	2019	iNaturalist	SCAN
690	Halyomorpha halys	37.75876	-84.790988	2020	iNaturalist	GBIF
1555	Halyomorpha halys	37.758769	-84.791187	2020	iNaturalist	SCAN
1016	Brochymena quadripustulata	37.75877	-84.790964	1968	UKIC	UKIC
1176	Oebalus pugnax	37.758822	-84.791012	1943	UKIC	UKIC
1206	Podisus maculiventris	37.758878	-85.887901	1943	UKIC	UKIC
156	Chinavia hilaris	37.75925	-84.790989	2022	iNaturalist	GBIF
952	Stiretrus anchorago	37.759332	-88.030795	2020	iNaturalist	GBIF
1556	Stiretrus anchorago	37.760751	-84.845179	2020	iNaturalist	SCAN
445	Halyomorpha halys	37.761963	-87.138237	2022	iNaturalist	GBIF
179	Chinavia hilaris	37.762027	-83.831585	2021	iNaturalist	GBIF
1199	Parabrochymena arborea	37.762114	-87.852922	1974	UKIC	UKIC
1557	Menecles insertus	37.762256	-83.89326	2020	iNaturalist	SCAN
802	Menecles insertus	37.76225608	-83.8932598	2020	iNaturalist	GBIF
149	Chinavia hilaris	37.76227392	-83.89323912	2022	iNaturalist	GBIF
1332	Podisus maculiventris	37.762274	-83.893239	2023	UKREC	UKREC
260	Chinavia hilaris	37.76227651	-83.89328207	2020	iNaturalist	GBIF
1558	Chinavia hilaris	37.762277	-83.893282	2020	iNaturalist	SCAN
280	Chinavia hilaris	37.762293	-87.852758	2014	iNaturalist	GBIF
1559	Chinavia hilaris	37.76231	-83.893305	2014	iNaturalist	SCAN
1560	Chinavia hilaris	37.762324	-83.893305	2019	iNaturalist	SCAN
304	Chinavia hilaris	37.763479	-87.108911	2019	iNaturalist	GBIF
1561	Chinavia hilaris	37.763911	-87.860732	2020	iNaturalist	SCAN
268	Chinavia hilaris	37.765367	-87.11128	2020	iNaturalist	GBIF
1562	Chinavia hilaris	37.766361	-85.704842	2020	iNaturalist	SCAN
279	Chinavia hilaris	37.76636124	-85.70484161	2020	iNaturalist	GBIF
277	Chinavia hilaris	37.768087	-87.111319	2020	iNaturalist	GBIF
1563	Chinavia hilaris	37.76872097	-83.757996	2020	iNaturalist	SCAN
1564	Chinavia hilaris	37.768721	-83.757996	2019	iNaturalist	SCAN
290	Chinavia hilaris	37.769354	-84.84792	2019	iNaturalist	GBIF
1565	Chinavia hilaris	37.7775	-83.6935	2020	iNaturalist	SCAN
281	Chinavia hilaris	37.77758	-83.69352	2020	iNaturalist	GBIF
816	Mormidea lugens	37.778411	-87.195811	2019	iNaturalist	GBIF
1566	Mormidea lugens	37.778614	-85.366577	2019	iNaturalist	SCAN
78	Chinavia hilaris	37.779976	-84.321269	2022	iNaturalist	GBIF
1567	Chinavia hilaris	37.77997634	-84.32126927	2019	iNaturalist	SCAN
297	Chinavia hilaris	37.782538	-84.242263	2019	iNaturalist	GBIF
140	Chinavia hilaris	37.784152	-85.487723	2022	iNaturalist	GBIF
1568	Halyomorpha halys	37.784581	-87.016077	2020	iNaturalist	SCAN
709	Halyomorpha halys	37.7845811	-87.0160775	2020	iNaturalist	GBIF
286	Chinavia hilaris	37.784583	-87.016208	2019	iNaturalist	GBIF
1569	Chinavia hilaris	37.7845832	-87.0162083	2019	iNaturalist	SCAN
1570	Halyomorpha halys	37.786053	-84.870293	2019	iNaturalist	SCAN
764	Halyomorpha halys	37.788586	-83.692483	2019	iNaturalist	GBIF
882	Oebalus pugnax	37.789526	-87.574208	2020	iNaturalist	GBIF
742	Halyomorpha halys	37.789935	-87.574208	2020	iNaturalist	GBIF
1571	Halyomorpha halys	37.789974	-87.574208	2020	iNaturalist	SCAN
736	Halyomorpha halys	37.790362	-83.632967	2020	iNaturalist	GBIF
740	Halyomorpha halys	37.791235	-83.596733	2020	iNaturalist	GBIF
1572	Halyomorpha halys	37.791734	-87.034742	2020	iNaturalist	SCAN
1573	Halyomorpha halys	37.791779	-87.033848	2020	iNaturalist	SCAN
560	Halyomorpha halys	37.791844	-87.034163	2022	iNaturalist	GBIF
19	Banasa euchlora	37.792079	-87.035094	2021	iNaturalist	GBIF
727	Halyomorpha halys	37.792117	-87.034763	2020	iNaturalist	GBIF
1574	Halyomorpha halys	37.793278	-87.0336	2020	iNaturalist	SCAN
715	Halyomorpha halys	37.79373	-87.030451	2020	iNaturalist	GBIF
1575	Halyomorpha halys	37.793827	-86.356906	2020	iNaturalist	SCAN
636	Halyomorpha halys	37.794298	-84.190135	2021	iNaturalist	GBIF
28	Banasa euchlora	37.79442653	-85.43073272	2020	iNaturalist	GBIF
252	Chinavia hilaris	37.794427	-85.430733	2020	iNaturalist	GBIF
1576	Banasa euchlora	37.794699	-87.031739	2020	iNaturalist	SCAN
1577	Chinavia hilaris	37.794813	-87.03003	2020	iNaturalist	SCAN
872	Murgantia histrionica	37.794983	-84.190114	2019	iNaturalist	GBIF
1578	Murgantia histrionica	37.796186	-87.030409	2019	iNaturalist	SCAN
815	Mormidea lugens	37.79632	-87.032061	2019	iNaturalist	GBIF
1579	Mormidea lugens	37.799949	-87.026535	2019	iNaturalist	SCAN
463	Halyomorpha halys	37.799999	-87.589996	2022	iNaturalist	GBIF
856	Murgantia histrionica	37.800005	-86.625283	2021	iNaturalist	GBIF
475	Halyomorpha halys	37.807678	-84.6548	2022	iNaturalist	GBIF
477	Halyomorpha halys	37.808297	-85.467852	2022	iNaturalist	GBIF
486	Halyomorpha halys	37.811974	-84.682449	2022	iNaturalist	GBIF
521	Halyomorpha halys	37.818218	-84.758927	2022	iNaturalist	GBIF
147	Chinavia hilaris	37.8184	-83.5804	2022	iNaturalist	GBIF
143	Chinavia hilaris	37.81892	-84.741203	2022	iNaturalist	GBIF
530	Halyomorpha halys	37.81892	-84.74120333	2022	iNaturalist	GBIF
144	Chinavia hilaris	37.819767	-84.758118	2022	iNaturalist	GBIF
142	Chinavia hilaris	37.82128667	-82.818895	2022	iNaturalist	GBIF
472	Halyomorpha halys	37.821287	-82.818895	2022	iNaturalist	GBIF
776	Halyomorpha halys	37.82263	-83.622912	2018	iNaturalist	GBIF
1580	Halyomorpha halys	37.82542	-83.63111	2018	iNaturalist	SCAN
1581	Murgantia histrionica	37.829127	-84.679996	2020	iNaturalist	SCAN
862	Murgantia histrionica	37.830125	-87.4911845	2020	iNaturalist	GBIF
282	Chinavia hilaris	37.831505	-85.628188	2020	iNaturalist	GBIF
1582	Chinavia hilaris	37.832069	-86.325975	2020	iNaturalist	SCAN
1583	Halyomorpha halys	37.834414	-83.607401	2020	iNaturalist	SCAN
1584	Perillus bioculatus	37.83441431	-83.60740107	2020	iNaturalist	SCAN
908	Perillus bioculatus	37.834717	-86.112678	2020	iNaturalist	GBIF
1585	Chinavia hilaris	37.834843	-83.608303	2019	iNaturalist	SCAN
296	Chinavia hilaris	37.835671	-83.645494	2019	iNaturalist	GBIF
86	Chinavia hilaris	37.837985	-83.824569	2022	iNaturalist	GBIF
762	Halyomorpha halys	37.840375	-84.649851	2019	iNaturalist	GBIF
1586	Halyomorpha halys	37.84392	-83.67599	2019	iNaturalist	SCAN
558	Halyomorpha halys	37.845745	-87.771212	2022	iNaturalist	GBIF
467	Halyomorpha halys	37.847028	-84.414143	2022	iNaturalist	GBIF
446	Halyomorpha halys	37.84702829	-84.4141426	2023	iNaturalist	GBIF
821	Murgantia histrionica	37.848297	-85.427852	2023	iNaturalist	GBIF
1587	Stiretrus anchorago	37.852395	-84.358901	2019	iNaturalist	SCAN
953	Stiretrus anchorago	37.852449	-84.358893	2019	iNaturalist	GBIF
323	Cosmopepla lintneriana	37.852653	-86.795593	2023	iNaturalist	GBIF
1230	Thyanta calceata	37.85268353	-84.34293672	1982	UKIC	UKIC
874	Murgantia histrionica	37.852684	-84.342937	2019	iNaturalist	GBIF
1588	Murgantia histrionica	37.854454	-84.687083	2019	iNaturalist	SCAN
1589	Chinavia hilaris	37.855963	-86.106623	2020	iNaturalist	SCAN
255	Chinavia hilaris	37.85600088	-82.71707972	2020	iNaturalist	GBIF
461	Halyomorpha halys	37.856001	-82.71708	2022	iNaturalist	GBIF
654	Halyomorpha halys	37.859762	-84.517502	2021	iNaturalist	GBIF
1133	Hymenarcys nervosa	37.861744	-85.51796	1974	UKIC	UKIC
1202	Perillus bioculatus	37.866216	-84.189658	1927	UKIC	UKIC
119	Chinavia hilaris	37.879488	-86.076446	2022	iNaturalist	GBIF
528	Halyomorpha halys	37.87948821	-86.07644578	2022	iNaturalist	GBIF
1099	Euschistus tristigmus	37.879762	-84.517502	1972	UKIC	UKIC
1590	Stiretrus anchorago	37.879762	-84.577502		CMNH	SCAN
83	Chinavia hilaris	37.879878	-85.504167	2022	iNaturalist	GBIF
383	Euschistus variolarius	37.882153	-87.557183	1995	BYU	GBIF
960	Thyanta calceata	37.883679	-86.167357	1995	BYU	GBIF
1591	Euschistus variolarius	37.88630652	-83.59360942	1995	BYU	SCAN
1592	Thyanta calceata	37.886307	-83.593609	1995	BYU	SCAN
435	Halyomorpha halys	37.888272	-84.401062	2023	iNaturalist	GBIF
68	Chinavia hilaris	37.888378	-84.398431	2022	iNaturalist	GBIF
485	Halyomorpha halys	37.888436	-84.398432	2022	iNaturalist	GBIF
447	Halyomorpha halys	37.88843617	-84.39843178	2022	iNaturalist	GBIF
552	Halyomorpha halys	37.888528	-84.398311	2022	iNaturalist	GBIF
1327	Oebalus pugnax	37.889642	-84.282325	1992	UKREC	UKREC
214	Chinavia hilaris	37.889697	-84.395608	2021	iNaturalist	GBIF
1593	Halyomorpha halys	37.891548	-84.385769	2020	iNaturalist	SCAN
710	Halyomorpha halys	37.894054	-84.396501	2020	iNaturalist	GBIF
722	Halyomorpha halys	37.895672	-84.413185	2020	iNaturalist	GBIF
1594	Halyomorpha halys	37.89567224	-84.41318462	2020	iNaturalist	SCAN
429	Halyomorpha halys	37.898975	-84.362472	2023	iNaturalist	GBIF
1595	Halyomorpha halys	37.899016	-84.362413	2020	iNaturalist	SCAN
721	Halyomorpha halys	37.900775	-84.360773	2020	iNaturalist	GBIF
293	Chinavia hilaris	37.901642	-84.360708	2019	iNaturalist	GBIF
1596	Chinavia hilaris	37.901661	-84.36071	2019	iNaturalist	SCAN
1110	Euschistus tristigmus luridus	37.901885	-84.360894	1974	UKIC	UKIC
17	Banasa euchlora	37.901905	-84.361061	2021	iNaturalist	GBIF
406	Halyomorpha halys	37.901927	-85.622145	2023	iNaturalist	GBIF
1325	Oebalus pugnax	37.902053	-84.366587	1992	UKREC	UKREC
1597	Halyomorpha halys	37.902227	-85.622145	2020	iNaturalist	SCAN
695	Halyomorpha halys	37.90248	-84.360469	2020	iNaturalist	GBIF
728	Halyomorpha halys	37.902523	-84.360428	2020	iNaturalist	GBIF
1598	Halyomorpha halys	37.902697	-84.369308	2020	iNaturalist	SCAN
262	Chinavia hilaris	37.902825	-84.361053	2020	iNaturalist	GBIF
1599	Chinavia hilaris	37.902828	-84.35962	2020	iNaturalist	SCAN
107	Chinavia hilaris	37.90287	-84.36062	2022	iNaturalist	GBIF
120	Chinavia hilaris	37.903069	-84.360217	2022	iNaturalist	GBIF
670	Halyomorpha halys	37.903143	-84.360165	2021	iNaturalist	GBIF
503	Halyomorpha halys	37.903158	-84.360921	2022	iNaturalist	GBIF
505	Halyomorpha halys	37.9031583	-84.36092107	2022	iNaturalist	GBIF
212	Chinavia hilaris	37.903779	-84.363444	2021	iNaturalist	GBIF
951	Stiretrus anchorago	37.90652167	-84.369745	2020	iNaturalist	GBIF
1600	Stiretrus anchorago	37.906522	-84.369745	2020	iNaturalist	SCAN
1601	Chinavia hilaris	37.91085	-84.556281	2020	iNaturalist	SCAN
246	Chinavia hilaris	37.916219	-87.575135	2020	iNaturalist	GBIF
74	Chinavia hilaris	37.918446	-83.25605	2022	iNaturalist	GBIF
60	Chinavia hilaris	37.919423	-85.657559	2022	iNaturalist	GBIF
76	Chinavia hilaris	37.91942307	-85.65755943	2022	iNaturalist	GBIF
566	Halyomorpha halys	37.91944167	-85.6578	2021	iNaturalist	GBIF
849	Murgantia histrionica	37.919442	-85.6578	2021	iNaturalist	GBIF
191	Chinavia hilaris	37.91964067	-85.65789771	2021	iNaturalist	GBIF
579	Halyomorpha halys	37.919641	-85.657898	2021	iNaturalist	GBIF
465	Halyomorpha halys	37.919687	-85.658034	2022	iNaturalist	GBIF
1602	Brochymena quadripustulata	37.91968733	-85.65803413	2006	BISON	SCAN
1603	Murgantia histrionica	37.919772	-85.657836	2015	BISON	SCAN
1165	Murgantia histrionica	37.9197724	-85.65783569	1895	UKIC	UKIC
1604	Halyomorpha halys	37.92124484	-84.61610414	2019	iNaturalist	SCAN
755	Halyomorpha halys	37.921245	-84.616104	2019	iNaturalist	GBIF
1605	Halyomorpha halys	37.921652	-84.280742	2020	iNaturalist	SCAN
699	Halyomorpha halys	37.921674	-84.280798	2020	iNaturalist	GBIF
1606	Apateticus cynicus	37.922465	-85.475108		AMNH	SCAN
1607	Apateticus cynicus	37.93114997	-84.67707246		AMNH	SCAN
1608	Apateticus cynicus	37.93115	-84.677072		AMNH	SCAN
1609	Mormidea lugens	37.935879	-85.676944		CSUC	SCAN
1610	Mormidea lugens	37.942268	-86.447968		CSUC	SCAN
1611	Mormidea lugens	37.949735	-84.502655		CSUC	SCAN
627	Halyomorpha halys	37.955604	-84.908933	2021	iNaturalist	GBIF
538	Halyomorpha halys	37.955776	-84.909027	2022	iNaturalist	GBIF
226	Chinavia hilaris	37.95577608	-84.90902703	2021	iNaturalist	GBIF
748	Halyomorpha halys	37.963448	-84.455635	2019	iNaturalist	GBIF
1612	Halyomorpha halys	37.967012	-86.151617	2019	iNaturalist	SCAN
178	Chinavia hilaris	37.96957	-85.70303	2021	iNaturalist	GBIF
173	Chinavia hilaris	37.97	-84.53	2021	iNaturalist	GBIF
575	Halyomorpha halys	37.97035576	-84.51297953	2021	iNaturalist	GBIF
603	Halyomorpha halys	37.970356	-84.51298	2021	iNaturalist	GBIF
565	Halyomorpha halys	37.97281685	-84.4804187	2021	iNaturalist	GBIF
577	Halyomorpha halys	37.972817	-84.480419	2021	iNaturalist	GBIF
1069	Euschistus politus	37.977452	-84.168245	1947	UKIC	UKIC
160	Chinavia hilaris	37.977978	-86.369743	2021	iNaturalist	GBIF
765	Halyomorpha halys	37.982685	-86.194174	2019	iNaturalist	GBIF
1613	Halyomorpha halys	37.9855	-84.574478	2019	iNaturalist	SCAN
542	Halyomorpha halys	37.986797	-84.491333	2022	iNaturalist	GBIF
546	Halyomorpha halys	37.987012	-86.181617	2022	iNaturalist	GBIF
573	Halyomorpha halys	37.989763	-84.582733	2021	iNaturalist	GBIF
410	Halyomorpha halys	37.99007	-84.17965	2023	iNaturalist	GBIF
659	Halyomorpha halys	37.991874	-85.952142	2021	iNaturalist	GBIF
886	Oebalus pugnax	37.994874	-85.951142	2022	iNaturalist	GBIF
887	Oebalus pugnax	38	-85.61	2022	iNaturalist	GBIF
901	Perillus bioculatus	38.001878	-84.196237	2023	iNaturalist	GBIF
185	Chinavia hilaris	38.00231169	-84.40240907	2021	iNaturalist	GBIF
881	Nezara viridula	38.002312	-84.402409	2022	iNaturalist	GBIF
840	Murgantia histrionica	38.003279	-84.489131	2022	iNaturalist	GBIF
357	Euschistus servus	38.003492	-85.674613	2021	iNaturalist	GBIF
181	Chinavia hilaris	38.003794	-84.463888	2021	iNaturalist	GBIF
190	Chinavia hilaris	38.00563466	-86.16445566	2021	iNaturalist	GBIF
606	Halyomorpha halys	38.005635	-86.164456	2021	iNaturalist	GBIF
511	Halyomorpha halys	38.011314	-86.293735	2022	iNaturalist	GBIF
914	Podisus maculiventris	38.011645	-84.490595	2021	iNaturalist	GBIF
327	Cosmopepla lintneriana	38.013773	-84.505224	2023	iNaturalist	GBIF
452	Halyomorpha halys	38.014564	-84.378442	2022	iNaturalist	GBIF
905	Perillus bioculatus	38.014783	-84.504342	2021	iNaturalist	GBIF
963	Thyanta custator accerra	38.014979	-84.502528	2022	iNaturalist	GBIF
619	Halyomorpha halys	38.015028	-84.502536	2021	iNaturalist	GBIF
194	Chinavia hilaris	38.015186	-84.509588	2021	iNaturalist	GBIF
848	Murgantia histrionica	38.015532	-84.376118	2021	iNaturalist	GBIF
512	Halyomorpha halys	38.015556	-84.376114	2022	iNaturalist	GBIF
903	Perillus bioculatus	38.01555634	-84.37611389	2022	iNaturalist	GBIF
902	Perillus bioculatus	38.015564	-84.376245	2022	iNaturalist	GBIF
333	Cosmopepla lintneriana	38.016079	-84.504926	2022	iNaturalist	GBIF
911	Podisus maculiventris	38.016658	-84.530044	2022	iNaturalist	GBIF
793	Hymenarcys nervosa	38.016966	-84.520136	2022	iNaturalist	GBIF
133	Chinavia hilaris	38.017156	-84.504197	2022	iNaturalist	GBIF
495	Halyomorpha halys	38.018428	-83.446292	2022	iNaturalist	GBIF
498	Halyomorpha halys	38.018836	-84.488405	2022	iNaturalist	GBIF
500	Halyomorpha halys	38.019603	-84.492981	2022	iNaturalist	GBIF
373	Euschistus tristigmus	38.020417	-84.477998	2023	iNaturalist	GBIF
438	Halyomorpha halys	38.02063	-84.499965	2022	iNaturalist	GBIF
374	Euschistus tristigmus	38.021183	-85.609989	2022	iNaturalist	GBIF
1041	Chinavia hilaris	38.021829	-85.711125	1970	UKIC	UKIC
1172	Murgantia histrionica	38.02299499	-84.42462609	1938	UKIC	UKIC
829	Murgantia histrionica	38.022995	-84.424626	2022	iNaturalist	GBIF
9	Banasa dimidiata	38.025862	-85.805613	1994	BYU	GBIF
1614	Banasa dimiata	38.02586221	-85.80561345	1994	BYU	SCAN
588	Halyomorpha halys	38.026145	-84.511805	2021	iNaturalist	GBIF
744	Halyomorpha halys	38.027686	-84.528003	2019	iNaturalist	GBIF
1615	Halyomorpha halys	38.02768607	-84.52800295	2019	iNaturalist	SCAN
1616	Banasa sordida	38.02780651	-84.52820885	2019	iNaturalist	SCAN
33	Banasa sordida	38.027807	-84.528209	2019	iNaturalist	GBIF
1617	Chinavia hilaris	38.027966	-85.67848	2018	iNaturalist	SCAN
307	Chinavia hilaris	38.028355	-84.471382	2018	iNaturalist	GBIF
580	Halyomorpha halys	38.02846661	-84.50864525	2021	iNaturalist	GBIF
152	Chinavia hilaris	38.028467	-84.508645	2022	iNaturalist	GBIF
222	Chinavia hilaris	38.029207	-84.523269	2021	iNaturalist	GBIF
574	Halyomorpha halys	38.029482	-84.523023	2021	iNaturalist	GBIF
844	Murgantia histrionica	38.031325	-85.262742	2021	iNaturalist	GBIF
569	Halyomorpha halys	38.031325	-85.26274167	2021	iNaturalist	GBIF
931	Proxys punctulatus	38.03191667	-84.33000833	2019	iNaturalist	GBIF
1618	Proxys punctulatus	38.031917	-84.330008	2019	iNaturalist	SCAN
539	Halyomorpha halys	38.03194	-84.508003	2022	iNaturalist	GBIF
1619	Halyomorpha halys	38.03195261	-84.76621193	2020	iNaturalist	SCAN
732	Halyomorpha halys	38.031953	-84.766212	2020	iNaturalist	GBIF
40	Chinavia hilaris	38.032046	-84.765877	1940	FMNH	GBIF
910	Perillus bioculatus	38.032087	-84.765823	1940	FMNH	GBIF
1620	Chinavia hilare Say, 1831	38.032374	-84.835411	1940	FMNH	SCAN
1621	Perillus bioculatus Fabricius, 1775	38.03324499	-84.54213291	1940	FMNH	SCAN
8	Chinavia hilaris	38.033245	-84.542133	1947	NCSU	GBIF
1622	Acrosternum hilare (Say, 1832)	38.033778	-84.506845	1947	NCSU	SCAN
1623	Acrosternum hilare	38.035152	-85.698909	1947	NCSU	SCAN
519	Halyomorpha halys	38.03599	-84.475786	2022	iNaturalist	GBIF
123	Chinavia hilaris	38.036014	-84.516678	2022	iNaturalist	GBIF
753	Halyomorpha halys	38.03702885	-84.50307837	2019	iNaturalist	GBIF
1624	Halyomorpha halys	38.037029	-84.503078	2019	iNaturalist	SCAN
906	Perillus bioculatus	38.037068	-85.716983	2021	iNaturalist	GBIF
1346	Thyanta custator accerra	38.03813	-84.483694	2022	UKREC	UKREC
1347	Thyanta custator accerra	38.03813007	-84.48369409	2022	UKREC	UKREC
1348	Thyanta custator accerra	38.038861	-84.53967	2022	UKREC	UKREC
1349	Thyanta custator accerra	38.04003	-84.50347	2022	UKREC	UKREC
684	Halyomorpha halys	38.040948	-84.767485	2020	iNaturalist	GBIF
1625	Halyomorpha halys	38.041674	-84.775801	2020	iNaturalist	SCAN
232	Chinavia hilaris	38.042253	-84.850308	2020	iNaturalist	GBIF
1626	Chinavia hilaris	38.04233	-84.45873	2020	iNaturalist	SCAN
662	Halyomorpha halys	38.042966	-84.517502	2021	iNaturalist	GBIF
651	Halyomorpha halys	38.04381667	-84.52580333	2021	iNaturalist	GBIF
1213	Podisus maculiventris	38.043817	-84.525803	1938	UKIC	UKIC
1100	Euschistus tristigmus	38.0439	-84.503327	1938	UKIC	UKIC
1067	Dendrocoris humeralis	38.044383	-84.062855	1938	UKIC	UKIC
313	Cosmopepla lintneriana	38.044497	-84.548273	1990	BYU	GBIF
796	Hymenarcys nervosa	38.044631	-84.524798	1990	BYU	GBIF
915	Podisus maculiventris	38.045336	-84.546933	1990	BYU	GBIF
1627	Cosmopepla bimaculata	38.048421	-85.547653	1990	BYU	SCAN
1628	Hymenarcys nervosa	38.048483	-84.469739	1990	BYU	SCAN
1629	Podisus maculiventris	38.050948	-84.737485	1990	BYU	SCAN
145	Chinavia hilaris	38.051911	-85.697433	2022	iNaturalist	GBIF
567	Halyomorpha halys	38.055323	-85.644831	2021	iNaturalist	GBIF
162	Chinavia hilaris	38.0557297	-84.52770697	2021	iNaturalist	GBIF
157	Chinavia hilaris	38.05573	-84.527707	2021	iNaturalist	GBIF
559	Halyomorpha halys	38.058176	-85.842718	2021	iNaturalist	GBIF
571	Halyomorpha halys	38.0606478	-84.4802606	2021	iNaturalist	GBIF
114	Chinavia hilaris	38.060648	-84.480261	2021	iNaturalist	GBIF
572	Halyomorpha halys	38.060948	-84.737485	2021	iNaturalist	GBIF
129	Chinavia hilaris	38.063858	-85.696137	2022	iNaturalist	GBIF
330	Cosmopepla lintneriana	38.064231	-83.558201	2022	iNaturalist	GBIF
1630	Halyomorpha halys	38.06515944	-85.69719635	2019	iNaturalist	SCAN
743	Halyomorpha halys	38.067503	-85.76819	2019	iNaturalist	GBIF
159	Chinavia hilaris	38.06750321	-85.76819007	2021	iNaturalist	GBIF
125	Chinavia hilaris	38.068421	-85.507653	2022	iNaturalist	GBIF
118	Chinavia hilaris	38.068929	-83.611905	2022	iNaturalist	GBIF
161	Chinavia hilaris	38.074901	-85.707715	2021	iNaturalist	GBIF
576	Halyomorpha halys	38.07628883	-85.47146667	2021	iNaturalist	GBIF
170	Chinavia hilaris	38.076289	-85.471467	2021	iNaturalist	GBIF
890	Oebalus pugnax	38.082389	-83.493002	2021	iNaturalist	GBIF
647	Halyomorpha halys	38.082733	-83.441864	2021	iNaturalist	GBIF
430	Halyomorpha halys	38.083986	-83.41949	2023	iNaturalist	GBIF
158	Chinavia hilaris	38.08398609	-83.4194902	2021	iNaturalist	GBIF
983	Brochymena cariosa	38.084908	-85.772453	1974	UKIC	UKIC
1011	Brochymena quadripustulata	38.08490833	-85.77245333	1974	UKIC	UKIC
1106	Euschistus tristigmus	38.085764	-85.773954	1970	UKIC	UKIC
164	Chinavia hilaris	38.087668	-85.774643	2021	iNaturalist	GBIF
328	Cosmopepla lintneriana	38.08768449	-85.65970798	2023	iNaturalist	GBIF
37	Brochymena quadripustulata	38.087906	-83.123932	1947	NCSU	GBIF
1631	Brochymena quadripustulata (Fab., 1775)	38.089983	-85.635141	1947	NCSU	SCAN
311	Chinavia hilaris	38.09114	-84.34763	2017	iNaturalist	GBIF
1632	Chinavia hilaris	38.09165	-83.45754	2017	iNaturalist	SCAN
335	Cosmopepla lintneriana	38.09186	-83.44636	2022	iNaturalist	GBIF
1633	Halyomorpha halys	38.094902	-84.43257	2020	iNaturalist	SCAN
711	Halyomorpha halys	38.096845	-85.611975	2020	iNaturalist	GBIF
451	Halyomorpha halys	38.09982	-83.45501	2022	iNaturalist	GBIF
1634	Brochymena quadripustulata	38.100228	-85.872817	1947	NCSU	SCAN
329	Cosmopepla lintneriana	38.100636	-84.489508	2023	iNaturalist	GBIF
1101	Euschistus tristigmus	38.104191	-85.759541	1938	UKIC	UKIC
1153	Mormidea lugens	38.104239	-85.835191	1968	UKIC	UKIC
1179	Oebalus pugnax	38.109852	-84.229236	1972	UKIC	UKIC
1192	Parabrochymena arborea	38.112845	-84.484064	1938	UKIC	UKIC
1226	Thyanta calceata	38.120579	-85.534819	1948	UKIC	UKIC
224	Chinavia hilaris	38.121425	-84.505612	2021	iNaturalist	GBIF
1324	Oebalus pugnax	38.1271209	-85.51997334	1992	UKREC	UKREC
376	Euschistus tristigmus	38.127121	-85.519973	2019	iNaturalist	GBIF
1635	Euschistus tristigmus	38.130525	-85.709366	2019	iNaturalist	SCAN
612	Halyomorpha halys	38.132659	-85.034499	2021	iNaturalist	GBIF
96	Chinavia hilaris	38.133158	-85.577989	2022	iNaturalist	GBIF
1636	Podisus neglectus	38.134358	-85.825815	1994	BYU	SCAN
1084	Euschistus servus	38.13435809	-85.82581541	1916	UKIC	UKIC
1188	Oebalus pugnax	38.136597	-85.696739	1974	UKIC	UKIC
325	Cosmopepla lintneriana	38.136913	-85.695356	2023	iNaturalist	GBIF
955	Stiretrus anchorago	38.137	-85.695354	1994	BYU	GBIF
1637	Stiretrus anchorago	38.13740932	-85.77719197	1994	BYU	SCAN
837	Murgantia histrionica	38.138841	-85.684858	2022	iNaturalist	GBIF
305	Chinavia hilaris	38.14426451	-85.60698386	2017	iNaturalist	GBIF
1638	Chinavia hilaris	38.145524	-85.782152	2017	iNaturalist	SCAN
1107	Euschistus tristigmus	38.1457245	-85.5513989	1977	UKIC	UKIC
193	Chinavia hilaris	38.145725	-85.551399	2021	iNaturalist	GBIF
516	Halyomorpha halys	38.14686	-83.55875	2021	iNaturalist	GBIF
1326	Oebalus pugnax	38.148572	-84.507858	1992	UKREC	UKREC
1639	Halyomorpha halys	38.14857217	-84.50785833	2019	iNaturalist	SCAN
747	Halyomorpha halys	38.15358683	-85.73160894	2019	iNaturalist	GBIF
55	Chinavia hilaris	38.15694	-85.59415	2020	iNaturalist	GBIF
533	Halyomorpha halys	38.15694024	-85.59415008	2022	iNaturalist	GBIF
1640	Chinavia hilaris	38.156995	-85.594092	2020	iNaturalist	SCAN
235	Chinavia hilaris	38.15699543	-85.59409166	2020	iNaturalist	GBIF
1081	Euschistus servus	38.15699958	-85.59413214	1841	UKIC	UKIC
121	Chinavia hilaris	38.157	-85.594132	2022	iNaturalist	GBIF
217	Chinavia hilaris	38.158415	-84.485129	2021	iNaturalist	GBIF
682	Halyomorpha halys	38.1611385	-85.70092376	2020	iNaturalist	GBIF
1641	Halyomorpha halys	38.161139	-85.700924	2020	iNaturalist	SCAN
1040	Chinavia hilaris	38.161446	-85.788451	1889	UKIC	UKIC
1104	Euschistus tristigmus	38.162396	-85.678269	1889	UKIC	UKIC
1203	Perillus bioculatus	38.163389	-84.898872	1936	UKIC	UKIC
838	Murgantia histrionica	38.16338916	-84.89887165	2022	iNaturalist	GBIF
459	Halyomorpha halys	38.163817	-85.787136	2022	iNaturalist	GBIF
148	Chinavia hilaris	38.165123	-84.901592	2022	iNaturalist	GBIF
1642	Chinavia hilaris	38.16512336	-84.90159164	2019	iNaturalist	SCAN
299	Chinavia hilaris	38.168388	-85.783396	2019	iNaturalist	GBIF
940	Stiretrus anchorago	38.16855151	-84.7662754	2022	iNaturalist	GBIF
904	Perillus bioculatus	38.168552	-84.766275	2021	iNaturalist	GBIF
291	Chinavia hilaris	38.168833	-85.80288	2019	iNaturalist	GBIF
1643	Chinavia hilaris	38.16887	-85.80282	2019	iNaturalist	SCAN
595	Halyomorpha halys	38.17467679	-85.772308	2021	iNaturalist	GBIF
935	Stiretrus anchorago	38.174677	-85.772308	2023	iNaturalist	GBIF
469	Halyomorpha halys	38.177955	-84.904562	2022	iNaturalist	GBIF
54	Chinavia hilaris	38.180901	-85.778013	2023	iNaturalist	GBIF
47	Chinavia hilaris	38.18090123	-85.77801257	2023	iNaturalist	GBIF
778	Halyomorpha halys	38.182595	-85.549287	2018	iNaturalist	GBIF
1644	Halyomorpha halys	38.18389	-83.43278	2018	iNaturalist	SCAN
544	Halyomorpha halys	38.18424471	-84.57085345	2022	iNaturalist	GBIF
526	Halyomorpha halys	38.184245	-84.570853	2022	iNaturalist	GBIF
141	Chinavia hilaris	38.18523759	-84.6552667	2022	iNaturalist	GBIF
338	Cosmopepla lintneriana	38.185238	-84.655267	2022	iNaturalist	GBIF
337	Cosmopepla lintneriana	38.18528667	-85.76983667	2022	iNaturalist	GBIF
964	Thyanta custator accerra	38.185287	-85.769837	2021	iNaturalist	GBIF
936	Stiretrus anchorago	38.188617	-85.662522	2022	iNaturalist	GBIF
1020	Chinavia hilaris	38.188624	-85.828643	1974	UKIC	UKIC
1072	Euschistus servus	38.188978	-85.718571	1976	UKIC	UKIC
1090	Euschistus tristigmus	38.189533	-85.65762	1976	UKIC	UKIC
1091	Euschistus tristigmus	38.192117	-85.527421	1976	UKIC	UKIC
1111	Euschistus variolarius	38.192641	-85.576497	1976	UKIC	UKIC
1148	Mormidea lugens	38.19311751	-85.56681772	1976	UKIC	UKIC
1177	Oebalus pugnax	38.193118	-85.566818	1976	UKIC	UKIC
336	Cosmopepla lintneriana	38.194445	-84.8666254	2022	iNaturalist	GBIF
1257	Trichopepla semivittata	38.195511	-85.761292	1974	UKIC	UKIC
324	Cosmopepla lintneriana	38.19626	-83.42108	2023	iNaturalist	GBIF
334	Cosmopepla lintneriana	38.198273	-85.72907	2022	iNaturalist	GBIF
943	Stiretrus anchorago	38.198356	-85.729151	2022	iNaturalist	GBIF
73	Chinavia hilaris	38.19836	-85.729149	2022	iNaturalist	GBIF
332	Cosmopepla lintneriana	38.198365	-85.729199	2022	iNaturalist	GBIF
666	Halyomorpha halys	38.198378	-85.729142	2020	iNaturalist	GBIF
322	Cosmopepla lintneriana	38.198386	-85.729158	2023	iNaturalist	GBIF
100	Chinavia hilaris	38.198397	-85.729161	2022	iNaturalist	GBIF
358	Euschistus servus	38.198397	-85.729169	2020	iNaturalist	GBIF
1645	Euschistus servus	38.198399	-85.729156	2020	iNaturalist	SCAN
348	Cosmopepla lintneriana	38.198403	-85.729164	2021	iNaturalist	GBIF
1646	Chinavia hilaris	38.198408	-85.729161	2020	iNaturalist	SCAN
230	Chinavia hilaris	38.19846738	-85.64815227	2020	iNaturalist	GBIF
493	Halyomorpha halys	38.20008	-85.744213	2022	iNaturalist	GBIF
202	Chinavia hilaris	38.200848	-85.124741	2012	iNaturalist	GBIF
79	Chinavia hilaris	38.200927	-85.441651	2022	iNaturalist	GBIF
929	Proxys punctulatus	38.20092708	-85.44165069	2019	iNaturalist	GBIF
1647	Proxys punctulatus	38.200956	-85.761801	2019	iNaturalist	SCAN
1648	Chinavia hilaris	38.201236	-85.224563	2020	iNaturalist	SCAN
234	Chinavia hilaris	38.20195	-83.49892	2020	iNaturalist	GBIF
1649	Murgantia histrionica	38.202503	-85.4562	2018	iNaturalist	SCAN
876	Murgantia histrionica	38.205853	-83.42595	2018	iNaturalist	GBIF
349	Cosmopepla lintneriana	38.20593667	-85.62564667	2020	iNaturalist	GBIF
1650	Cosmopepla lintneriana	38.205937	-85.625647	2020	iNaturalist	SCAN
351	Cosmopepla lintneriana	38.2065057	-85.75866882	2019	iNaturalist	GBIF
1651	Cosmopepla lintneriana	38.206506	-85.758669	2019	iNaturalist	SCAN
1652	Halyomorpha halys	38.206619	-84.264052	2020	iNaturalist	SCAN
681	Halyomorpha halys	38.207746	-85.709985	2020	iNaturalist	GBIF
941	Stiretrus anchorago	38.2085899	-85.50313351	2022	iNaturalist	GBIF
136	Chinavia hilaris	38.20859	-85.503134	2022	iNaturalist	GBIF
45	Chinavia hilaris	38.209139	-85.711247	2022	iNaturalist	GBIF
1653	Halyomorpha halys	38.209212	-85.710822	2020	iNaturalist	SCAN
730	Halyomorpha halys	38.209372	-85.710183	2020	iNaturalist	GBIF
346	Cosmopepla lintneriana	38.209863	-84.253238	2021	iNaturalist	GBIF
810	Mormidea lugens	38.210993	-85.706027	2021	iNaturalist	GBIF
807	Mormidea lugens	38.211028	-85.736328	2023	iNaturalist	GBIF
16	Banasa euchlora	38.211236	-85.224563	2021	iNaturalist	GBIF
26	Banasa euchlora	38.211394	-85.522729	2020	iNaturalist	GBIF
1654	Banasa euchlora	38.212108	-85.709687	2020	iNaturalist	SCAN
453	Halyomorpha halys	38.21210833	-85.70968667	2022	iNaturalist	GBIF
1159	Mormidea lugens	38.212649	-85.764222	1951	UKIC	UKIC
1655	Brochymena quadripustulata	38.21264945	-85.76422155	2014	BISON	SCAN
1656	Chinavia hilaris	38.214006	-85.584546	2016	BISON	SCAN
1657	Stiretrus anchorago	38.214057	-85.741122	2017	BISON	SCAN
1658	Stiretrus anchorago	38.214165	-85.591431	2017	BISON	SCAN
756	Halyomorpha halys	38.214391	-85.740996	2019	iNaturalist	GBIF
1659	Halyomorpha halys	38.214438	-85.740897	2019	iNaturalist	SCAN
1660	Murgantia histrionica	38.214848	-85.69796	2020	iNaturalist	SCAN
863	Murgantia histrionica	38.214886	-85.635956	2020	iNaturalist	GBIF
1661	Halyomorpha halys	38.215464	-85.705522	2020	iNaturalist	SCAN
714	Halyomorpha halys	38.215516	-83.003236	2020	iNaturalist	GBIF
1131	Hymenarcys nervosa	38.21582	-85.701378	1971	UKIC	UKIC
830	Murgantia histrionica	38.21582	-85.70137833	2022	iNaturalist	GBIF
978	Banasa sordida	38.215887	-84.819642	1981	UKIC	UKIC
347	Cosmopepla lintneriana	38.216927	-85.671116	2021	iNaturalist	GBIF
331	Cosmopepla lintneriana	38.216933	-85.684096	2022	iNaturalist	GBIF
1042	Chinavia hilaris	38.217001	-85.670966	1948	UKIC	UKIC
1043	Chinavia hilaris	38.218839	-85.719772	1974	UKIC	UKIC
1158	Mormidea lugens	38.219589	-85.686844	1948	UKIC	UKIC
1252	Thyanta custator accerra	38.2195892	-85.6868443	1948	UKIC	UKIC
1266	Trichopepla semivittata	38.219621	-85.686951	1948	UKIC	UKIC
536	Halyomorpha halys	38.21973	-85.686989	2022	iNaturalist	GBIF
1662	Halyomorpha halys	38.21973038	-85.68698883	2008	NCSU	SCAN
1152	Mormidea lugens	38.219852	-84.229236	1951	UKIC	UKIC
999	Brochymena quadripustulata	38.220111	-85.712169	1981	UKIC	UKIC
694	Halyomorpha halys	38.220717	-85.739574	2020	iNaturalist	GBIF
1663	Halyomorpha halys	38.220772	-85.768775	2020	iNaturalist	SCAN
87	Chinavia hilaris	38.220884	-85.739799	2022	iNaturalist	GBIF
1664	Halyomorpha halys	38.221095	-85.739936	2019	iNaturalist	SCAN
770	Halyomorpha halys	38.223896	-85.593733	2019	iNaturalist	GBIF
600	Halyomorpha halys	38.226678	-85.578613	2021	iNaturalist	GBIF
645	Halyomorpha halys	38.227378	-85.704947	2021	iNaturalist	GBIF
508	Halyomorpha halys	38.227425	-85.704925	2022	iNaturalist	GBIF
1665	Halyomorpha halys	38.227447	-85.705283	2019	iNaturalist	SCAN
750	Halyomorpha halys	38.227512	-85.705217	2019	iNaturalist	GBIF
1012	Brochymena quadripustulata	38.227588	-85.693025	1951	UKIC	UKIC
507	Halyomorpha halys	38.228305	-85.722005	2022	iNaturalist	GBIF
834	Murgantia histrionica	38.228477	-85.540176	2022	iNaturalist	GBIF
938	Stiretrus anchorago	38.228773	-85.707525	2022	iNaturalist	GBIF
184	Chinavia hilaris	38.229363	-85.760412	2021	iNaturalist	GBIF
42	Chinavia hilaris	38.22948	-85.731836	2023	iNaturalist	GBIF
510	Halyomorpha halys	38.230689	-85.763262	2022	iNaturalist	GBIF
860	Murgantia histrionica	38.232142	-85.713345	2021	iNaturalist	GBIF
518	Halyomorpha halys	38.232184	-85.725256	2022	iNaturalist	GBIF
273	Chinavia hilaris	38.23255462	-85.55388187	2019	iNaturalist	GBIF
1666	Chinavia hilaris	38.232555	-85.553882	2019	iNaturalist	SCAN
532	Halyomorpha halys	38.23375	-83.43851	2022	iNaturalist	GBIF
492	Halyomorpha halys	38.23423	-85.216338	2022	iNaturalist	GBIF
183	Chinavia hilaris	38.23423	-85.21633833	2021	iNaturalist	GBIF
529	Halyomorpha halys	38.234547	-84.091811	2022	iNaturalist	GBIF
958	Thyanta calceata	38.23465	-85.257658	2022	iNaturalist	GBIF
176	Chinavia hilaris	38.234992	-85.257963	2021	iNaturalist	GBIF
586	Halyomorpha halys	38.235183	-85.74025	2021	iNaturalist	GBIF
581	Halyomorpha halys	38.235267	-85.257508	2021	iNaturalist	GBIF
339	Cosmopepla lintneriana	38.235803	-85.700608	2018	BROW	GBIF
340	Cosmopepla lintneriana	38.237288	-85.723572	2018	BROW	GBIF
342	Cosmopepla lintneriana	38.238708	-85.696999	2018	BROW	GBIF
344	Cosmopepla lintneriana	38.23971199	-85.05318238	2018	BROW	GBIF
480	Halyomorpha halys	38.239712	-85.053182	2022	iNaturalist	GBIF
211	Chinavia hilaris	38.2399656	-85.6993663	2021	iNaturalist	GBIF
135	Chinavia hilaris	38.239966	-85.699366	2022	iNaturalist	GBIF
1667	Halyomorpha halys	38.240006	-85.736068	2020	iNaturalist	SCAN
725	Halyomorpha halys	38.240144	-85.736035	2020	iNaturalist	GBIF
301	Chinavia hilaris	38.2402	-84.657303	2019	iNaturalist	GBIF
1668	Chinavia hilaris	38.240212	-85.053224	2019	iNaturalist	SCAN
489	Halyomorpha halys	38.24047167	-85.54177833	2022	iNaturalist	GBIF
287	Chinavia hilaris	38.240472	-85.541778	2019	iNaturalist	GBIF
1669	Chinavia hilaris	38.243255	-85.538336	2019	iNaturalist	SCAN
1670	Chinavia hilaris	38.243378	-85.648187	2019	iNaturalist	SCAN
292	Chinavia hilaris	38.2433782	-85.6481875	2019	iNaturalist	GBIF
407	Halyomorpha halys	38.244656	-85.701481	2023	iNaturalist	GBIF
832	Murgantia histrionica	38.245235	-85.521835	2022	iNaturalist	GBIF
1671	Halyomorpha halys	38.245955	-85.595817	2020	iNaturalist	SCAN
712	Halyomorpha halys	38.246874	-85.716516	2020	iNaturalist	GBIF
81	Chinavia hilaris	38.24698667	-85.72672167	2022	iNaturalist	GBIF
859	Murgantia histrionica	38.246987	-85.726722	2021	iNaturalist	GBIF
253	Chinavia hilaris	38.249456	-85.72968	2019	iNaturalist	GBIF
1672	Chinavia hilaris	38.25018	-85.661612	2019	iNaturalist	SCAN
1673	Halyomorpha halys	38.250775	-85.73217	2019	iNaturalist	SCAN
719	Halyomorpha halys	38.2512	-85.814745	2019	iNaturalist	GBIF
424	Halyomorpha halys	38.2526647	-85.7584557	2020	iNaturalist	GBIF
1674	Halyomorpha halys	38.252665	-85.758456	2020	iNaturalist	SCAN
735	Halyomorpha halys	38.2532136	-85.67739278	2020	iNaturalist	GBIF
21	Banasa euchlora	38.253214	-85.677393	2021	iNaturalist	GBIF
22	Banasa euchlora	38.25369	-82.98378	2021	iNaturalist	GBIF
1087	Euschistus tristigmus	38.254006	-85.584546	1892	UKIC	UKIC
1675	Halyomorpha halys	38.25423	-85.75941	2020	iNaturalist	SCAN
705	Halyomorpha halys	38.255761	-85.650197	2020	iNaturalist	GBIF
418	Halyomorpha halys	38.2557905	-85.6767073	2023	iNaturalist	GBIF
172	Chinavia hilaris	38.255791	-85.676707	2021	iNaturalist	GBIF
854	Murgantia histrionica	38.257062	-85.499337	2021	iNaturalist	GBIF
421	Halyomorpha halys	38.257887	-85.692299	2020	iNaturalist	GBIF
1676	Halyomorpha halys	38.25788723	-85.69229859	2020	iNaturalist	SCAN
700	Halyomorpha halys	38.258096	-85.657887	2020	iNaturalist	GBIF
789	Holcostethus limbolarius	38.25809632	-85.65788683	2023	iNaturalist	GBIF
772	Halyomorpha halys	38.258792	-85.679431	2017	iNaturalist	GBIF
1677	Halyomorpha halys	38.261536	-85.697479	2017	iNaturalist	SCAN
197	Chinavia hilaris	38.266745	-85.536673	2021	iNaturalist	GBIF
1678	Banasa euchlora	38.272031	-83.164018	1905	NCSU	SCAN
1679	Banasa euchlora	38.273396	-84.997635	1905	NCSU	SCAN
1680	Banasa euchlora	38.275648	-84.853001	1905	NCSU	SCAN
1205	Perillus bioculatus	38.279083	-85.59948	1937	UKIC	UKIC
84	Chinavia hilaris	38.279144	-85.599426	2022	iNaturalist	GBIF
598	Halyomorpha halys	38.282234	-85.483245	2021	iNaturalist	GBIF
1681	Acrosternum hilare	38.282234	-85.4832446	1957	AMNH	SCAN
1682	Brochymena quadripustulata	38.283187	-85.57488	1958	AMNH	SCAN
1683	Cosmopepla bimaculata	38.283695	-85.500275	1959	AMNH	SCAN
1684	Cosmopepla bimaculata	38.29148	-85.561997	1959	AMNH	SCAN
1685	Cosmopepla bimaculata	38.29148	-85.56199667	1959	AMNH	SCAN
1686	Cosmopepla lintneriana	38.291974	-85.674384	1959	AMNH	SCAN
1687	Euschistus servus	38.301101	-85.595003	1957	AMNH	SCAN
1688	Euschistus servus	38.30110133	-85.59500344	1957	AMNH	SCAN
1689	Murgantia histrionica	38.30453	-85.019668	1959	AMNH	SCAN
1690	Trichopepla semivittata	38.306652	-83.149841	1957	AMNH	SCAN
321	Cosmopepla lintneriana	38.309555	-83.04882	2023	iNaturalist	GBIF
1691	Halyomorpha halys	38.312589	-84.554789	2020	iNaturalist	SCAN
698	Halyomorpha halys	38.314358	-85.527969	2020	iNaturalist	GBIF
441	Halyomorpha halys	38.314381	-85.527985	2020	iNaturalist	GBIF
223	Chinavia hilaris	38.314411	-85.527954	2021	iNaturalist	GBIF
617	Halyomorpha halys	38.32694	-83.02111	2021	iNaturalist	GBIF
602	Halyomorpha halys	38.332581	-82.948502	2021	iNaturalist	GBIF
969	Apoecilus cynicus	38.333321	-85.473365	1900	UKIC	UKIC
972	Banasa calva	38.334473	-82.800789	1896	UKIC	UKIC
986	Brochymena quadripustulata	38.336023	-85.49075	1923	UKIC	UKIC
987	Brochymena quadripustulata	38.337445	-85.382622	1825	UKIC	UKIC
988	Brochymena quadripustulata	38.337445	-85.38262167	1986	UKIC	UKIC
989	Brochymena quadripustulata	38.33789187	-85.46136196	1934	UKIC	UKIC
990	Brochymena quadripustulata	38.337892	-85.461362	1899	UKIC	UKIC
991	Brochymena quadripustulata	38.343144	-85.591947	1899	UKIC	UKIC
992	Brochymena quadripustulata	38.345958	-85.605586	1919	UKIC	UKIC
993	Brochymena quadripustulata	38.353321	-85.493365	1890	UKIC	UKIC
994	Brochymena quadripustulata	38.354952	-85.463786	1934	UKIC	UKIC
1022	Chinavia hilaris	38.358232	-85.596784	1890	UKIC	UKIC
1048	Coenus delius	38.364952	-85.463786	1891	UKIC	UKIC
1049	Coenus delius	38.383056	-85.521756	1891	UKIC	UKIC
1050	Coenus delius	38.389238	-84.537443	1891	UKIC	UKIC
1055	Cosmopepla lintneriana	38.390858	-84.305945	1975	UKIC	UKIC
1056	Cosmopepla lintneriana	38.391842	-85.348633	1975	UKIC	UKIC
1057	Cosmopepla lintneriana	38.39246667	-85.445975	1952	UKIC	UKIC
1076	Euschistus servus	38.392467	-85.445975	1891	UKIC	UKIC
1094	Euschistus tristigmus	38.399852	-83.678012	1902	UKIC	UKIC
1095	Euschistus tristigmus	38.401642	-84.439151	1973	UKIC	UKIC
1096	Euschistus tristigmus	38.40164215	-84.43915105	1975	UKIC	UKIC
1097	Euschistus tristigmus	38.40559769	-85.58769226	1975	UKIC	UKIC
1112	Euschistus variolarius	38.405598	-85.587692	1890	UKIC	UKIC
1113	Euschistus variolarius	38.41095	-85.385155	1971	UKIC	UKIC
1123	Holcostethus limbolarius	38.427647	-83.997417	1890	UKIC	UKIC
1129	Mcphersonarcys aegualis	38.42764718	-83.99741739	1897	UKIC	UKIC
1132	Hymenarcys nervosa	38.42772965	-83.9973614	1906	UKIC	UKIC
1136	Menecles insertus	38.42773	-83.997361	1901	UKIC	UKIC
1150	Mormidea lugens	38.442062	-83.121866	1971	UKIC	UKIC
1151	Mormidea lugens	38.44206201	-83.12186624	1894	UKIC	UKIC
1166	Murgantia histrionica	38.444576	-84.33413	1923	UKIC	UKIC
1175	Neottiglossa undata	38.46248972	-82.65118115	1944	UKIC	UKIC
1178	Oebalus pugnax	38.46249	-82.651181	1891	UKIC	UKIC
1201	Perillus bioculatus	38.46697	-82.634238	1944	UKIC	UKIC
1209	Podisus maculiventris	38.474595	-82.683487	1938	UKIC	UKIC
1210	Podisus maculiventris	38.474787	-82.683228	1889	UKIC	UKIC
1211	Podisus maculiventris	38.47567374	-82.6467507	1895	UKIC	UKIC
1221	Stiretrus anchorago	38.475674	-82.646751	1992	UKIC	UKIC
1222	Thyanta calceata	38.478527	-83.079905	1913	UKIC	UKIC
1223	Thyanta calceata	38.47852721	-83.0799046	1937	UKIC	UKIC
1224	Thyanta calceata	38.480303	-82.732776	1900	UKIC	UKIC
1225	Thyanta calceata	38.4803033	-82.7327756	1937	UKIC	UKIC
1234	Thyanta custator accerra	38.512369	-84.039452	1893	UKIC	UKIC
1235	Thyanta custator accerra	38.526093	-84.161163	1916	UKIC	UKIC
1236	Thyanta custator accerra	38.52818388	-83.19803373	1900	UKIC	UKIC
1237	Thyanta custator accerra	38.528184	-83.198034	1895	UKIC	UKIC
968	Amaurochrous cinctipes	38.538708	-82.758087	1950	UKIC	UKIC
977	Banasa sordida	38.544155	-84.257081	1965	UKIC	UKIC
1021	Chinavia hilaris	38.54415527	-84.25708104	1966	UKIC	UKIC
404	Halyomorpha halys	38.547153	-83.811264	2023	iNaturalist	GBIF
1217	Podisus maculiventris	38.547321	-83.810646	1937	UKIC	UKIC
455	Halyomorpha halys	38.558052	-84.22626	2022	iNaturalist	GBIF
629	Halyomorpha halys	38.56788	-83.537444	2021	iNaturalist	GBIF
1692	Halyomorpha halys	38.592369	-84.039452	2020	iNaturalist	SCAN
704	Halyomorpha halys	38.631555	-83.129781	2020	iNaturalist	GBIF
484	Halyomorpha halys	38.63155524	-83.1297811	2022	iNaturalist	GBIF
1693	Halyomorpha halys	38.648484	-84.088666	2019	iNaturalist	SCAN
724	Halyomorpha halys	38.662612	-85.160645	2019	iNaturalist	GBIF
1128	Holcostethus limbolarius	38.666452	-85.110052	1937	UKIC	UKIC
46	Chinavia hilaris	38.670246	-85.154125	2023	iNaturalist	GBIF
483	Halyomorpha halys	38.67024602	-85.15412497	2022	iNaturalist	GBIF
1694	Halyomorpha halys	38.67925459	-84.59163732	2021	iNaturalist	SCAN
256	Chinavia hilaris	38.679255	-84.591637	2020	iNaturalist	GBIF
1695	Chinavia hilaris	38.680982	-84.612717	2020	iNaturalist	SCAN
1073	Euschistus servus	38.697818	-83.046953	1977	UKIC	UKIC
1258	Trichopepla semivittata	38.69781844	-83.04695262	1964	UKIC	UKIC
362	Euschistus servus	38.700919	-84.571865	1994	BYU	GBIF
954	Stiretrus anchorago	38.77533	-84.252731	1994	BYU	GBIF
1696	Euschistus servus	38.788403	-84.171878	1994	BYU	SCAN
1697	Stiretrus anchorago	38.819462	-84.393517	1994	BYU	SCAN
506	Halyomorpha halys	38.867673	-84.456315	2022	iNaturalist	GBIF
1698	Halyomorpha halys	38.876479	-84.500467	2020	iNaturalist	SCAN
689	Halyomorpha halys	38.889691	-84.636746	2020	iNaturalist	GBIF
35	Parabrochymena arborea	38.890547	-84.372575	1990	BYU	GBIF
1699	Brochymena arborea	38.898962	-84.415081	1990	BYU	SCAN
36	Parabrochymena arborea	38.93321	-84.649168	1994	BYU	GBIF
956	Stiretrus anchorago	38.93321026	-84.64916813	1994	BYU	GBIF
1700	Brochymena arborea	38.934202	-84.341046	1994	BYU	SCAN
1701	Stiretrus anchorago	38.936121	-84.650697	1994	BYU	SCAN
278	Chinavia hilaris	38.9361214	-84.65069667	2020	iNaturalist	GBIF
1702	Chinavia hilaris	38.950775	-84.670975	2020	iNaturalist	SCAN
745	Halyomorpha halys	38.95944	-84.38806	2019	iNaturalist	GBIF
1703	Halyomorpha halys	38.9632319	-84.29852552	2019	iNaturalist	SCAN
1198	Parabrochymena arborea	38.963232	-84.298526	1970	UKIC	UKIC
57	Chinavia hilaris	38.965236	-84.375069	2023	iNaturalist	GBIF
1704	Halyomorpha halys	38.986581	-84.551481	2021	iNaturalist	SCAN
426	Halyomorpha halys	38.989456	-84.642839	2023	iNaturalist	GBIF
587	Halyomorpha halys	38.98945638	-84.64283884	2021	iNaturalist	GBIF
1705	Acrosternum hilare	38.992687	-84.616508	1985	NCSU	SCAN
1706	Brochymena arborea	38.992756	-84.616501	1992	CSUC	SCAN
1707	Dendrocoris humeralis	38.993811	-84.566002	1992	CSUC	SCAN
1708	Euschistus variolarius	38.994213	-84.565837	1992	CSUC	SCAN
1709	Mormidea lugens	38.996537	-84.497895	1992	CSUC	SCAN
1710	Dendrocoris humeralis	39.00590947	-84.69308048	1993	CSUC	SCAN
525	Halyomorpha halys	39.011801	-84.591021	2022	iNaturalist	GBIF
540	Halyomorpha halys	39.015522	-84.534314	2022	iNaturalist	GBIF
643	Halyomorpha halys	39.019621	-84.700311	2021	iNaturalist	GBIF
1196	Parabrochymena arborea	39.026274	-84.722432	1976	UKIC	UKIC
1711	Acrosternum hilare	39.02627438	-84.72243235	1994	CSUC	SCAN
1712	Mormidea lugens	39.031204	-84.462534	2002	CSUC	SCAN
1052	Coenus delius	39.03329	-84.4625	1964	UKIC	UKIC
1249	Thyanta custator accerra	39.033453	-84.462492	1966	UKIC	UKIC
470	Halyomorpha halys	39.033975	-84.371095	2022	iNaturalist	GBIF
1004	Brochymena quadripustulata	39.035936	-84.578583	1968	UKIC	UKIC
204	Chinavia hilaris	39.037875	-84.567769	2021	iNaturalist	GBIF
1092	Euschistus tristigmus	39.037971	-84.554382	1893	UKIC	UKIC
1337	Thyanta calceata	39.037994	-84.554331	2021	UKREC	UKREC
1338	Thyanta calceata	39.048511	-84.711745	2022	UKREC	UKREC
1340	Thyanta custator accerra	39.051876	-84.452414	2022	UKREC	UKREC
1341	Thyanta custator accerra	39.061087	-84.659036	2022	UKREC	UKREC
1342	Thyanta custator accerra	39.071264	-84.71228	2022	UKREC	UKREC
1343	Thyanta custator accerra	39.071289	-84.451286	2021	UKREC	UKREC
1344	Thyanta custator accerra	39.071308	-84.451317	2021	UKREC	UKREC
1345	Thyanta custator accerra	39.08107	-84.52552	2022	UKREC	UKREC
326	Cosmopepla lintneriana	39.082382	-84.468047	2023	iNaturalist	GBIF
1276	Cosmopepla lintneriana	39.086111	-84.783056	2021	UKREC	UKREC
1287	Euschistus tristigmus	39.08611111	-84.78305556	2022	UKREC	UKREC
1288	Euschistus tristigmus	39.09139	-84.49583	2022	UKREC	UKREC
1294	Euschistus variolarius	39.09256	-84.547443	2021	UKREC	UKREC
1298	Euschistus variolarius	39.094444	-84.4858	2021	UKREC	UKREC
1299	Euschistus variolarius			2021	UKREC	UKREC
1713	Chinavia hilaris			2019	iNaturalist	SCAN
288	Chinavia hilaris			2019	iNaturalist	GBIF
549	Halyomorpha halys			2022	iNaturalist	GBIF
165	Chinavia hilaris			2018	iNaturalist	GBIF
610	Halyomorpha halys			2021	iNaturalist	GBIF
787	Halyomorpha halys			2016	iNaturalist	GBIF
1714	Halyomorpha halys			2016	iNaturalist	SCAN
468	Halyomorpha halys			2022	iNaturalist	GBIF
523	Halyomorpha halys			2022	iNaturalist	GBIF
589	Halyomorpha halys			2021	iNaturalist	GBIF
1715	Halyomorpha halys			2021	iNaturalist	SCAN
1010	Brochymena quadripustulata			1974	UKIC	UKIC
1716	Halyomorpha halys			2021	iNaturalist	SCAN
568	Halyomorpha halys			2021	iNaturalist	GBIF
1717	Halyomorpha halys			2017	iNaturalist	SCAN
784	Halyomorpha halys			2017	iNaturalist	GBIF
1718	Euschistus tristigmus			1994	CSUC	SCAN
687	Halyomorpha halys			2020	iNaturalist	GBIF
1719	Halyomorpha halys			2020	iNaturalist	SCAN
1720	Halyomorpha halys			2021	iNaturalist	SCAN
773	Halyomorpha halys			2017	iNaturalist	GBIF
1721	Halyomorpha halys			2017	iNaturalist	SCAN
877	Murgantia histrionica			2017	iNaturalist	GBIF
1722	Murgantia histrionica			2017	iNaturalist	SCAN
1723	Murgantia histrionica			2016	iNaturalist	SCAN
873	Murgantia histrionica			2016	iNaturalist	GBIF
7	Chinavia hilaris			1985	NCSU	GBIF
1724	Halyomorpha halys			2020	iNaturalist	SCAN
679	Halyomorpha halys			2020	iNaturalist	GBIF
884	Oebalus pugnax			2022	iNaturalist	GBIF
970	Apoecilus cynicus			1978	UKIC	UKIC
982	Brochymena cariosa			1966	UKIC	UKIC
1009	Brochymena quadripustulata			1992	UKIC	UKIC
1117	Euschistus variolarius			1977	UKIC	UKIC
1118	Euschistus variolarius			1960	UKIC	UKIC
1119	Euschistus variolarius			1979	UKIC	UKIC
1169	Murgantia histrionica			1966	UKIC	UKIC
1184	Oebalus pugnax			1974	UKIC	UKIC
1185	Oebalus pugnax			1961	UKIC	UKIC
1197	Parabrochymena arborea			1974	UKIC	UKIC
1245	Thyanta custator accerra			1961	UKIC	UKIC
1246	Thyanta custator accerra			1966	UKIC	UKIC
1247	Thyanta custator accerra			1981	UKIC	UKIC
1263	Trichopepla semivittata			1964	UKIC	UKIC
861	Murgantia histrionica			2020	iNaturalist	GBIF
1725	Murgantia histrionica			2020	iNaturalist	SCAN
116	Chinavia hilaris			2022	iNaturalist	GBIF
688	Halyomorpha halys			2020	iNaturalist	GBIF
1726	Halyomorpha halys			2020	iNaturalist	SCAN
108	Chinavia hilaris			2022	iNaturalist	GBIF
1727	Halyomorpha halys			2020	iNaturalist	SCAN
716	Halyomorpha halys			2020	iNaturalist	GBIF
394	Halyomorpha halys			2023	iNaturalist	GBIF
43	Chinavia hilaris			2023	iNaturalist	GBIF
1728	Murgantia histrionica			2020	iNaturalist	SCAN
864	Murgantia histrionica			2020	iNaturalist	GBIF
13	Banasa euchlora			2021	iNaturalist	GBIF
865	Murgantia histrionica			2020	iNaturalist	GBIF
1729	Murgantia histrionica			2020	iNaturalist	SCAN
522	Halyomorpha halys			2022	iNaturalist	GBIF
1730	Thyanta calceata			1940	UMAM	SCAN
1731	Halyomorpha halys			2020	iNaturalist	SCAN
697	Halyomorpha halys			2020	iNaturalist	GBIF
1732	Halyomorpha halys			2019	iNaturalist	SCAN
752	Halyomorpha halys			2019	iNaturalist	GBIF
1733	Halyomorpha halys			2020	iNaturalist	SCAN
733	Halyomorpha halys			2020	iNaturalist	GBIF
623	Halyomorpha halys			2021	iNaturalist	GBIF
514	Halyomorpha halys			2021	iNaturalist	GBIF
124	Chinavia hilaris			2022	iNaturalist	GBIF
1734	Euschistus tristigmus			2015	BISON	SCAN
115	Chinavia hilaris			2022	iNaturalist	GBIF
399	Halyomorpha halys			2023	iNaturalist	GBIF
1735	Murgantia histrionica			2019	iNaturalist	SCAN
868	Murgantia histrionica			2019	iNaturalist	GBIF
995	Brochymena quadripustulata			1892	UKIC	UKIC
1058	Cosmopepla lintneriana			1978	UKIC	UKIC
122	Chinavia hilaris			2022	iNaturalist	GBIF
1736	Acrosternum hilare			1986	CSUC	SCAN
912	Podisus maculiventris			2021	iNaturalist	GBIF
656	Halyomorpha halys			2021	iNaturalist	GBIF
655	Halyomorpha halys			2021	iNaturalist	GBIF
677	Halyomorpha halys			2021	iNaturalist	GBIF
665	Halyomorpha halys			2021	iNaturalist	GBIF
671	Halyomorpha halys			2021	iNaturalist	GBIF
674	Halyomorpha halys			2021	iNaturalist	GBIF
675	Halyomorpha halys			2021	iNaturalist	GBIF
696	Halyomorpha halys			2020	iNaturalist	GBIF
676	Halyomorpha halys			2021	iNaturalist	GBIF
672	Halyomorpha halys			2021	iNaturalist	GBIF
1737	Halyomorpha halys			2020	iNaturalist	SCAN
425	Halyomorpha halys			2023	iNaturalist	GBIF
628	Halyomorpha halys			2021	iNaturalist	GBIF
25	Banasa euchlora			2020	iNaturalist	GBIF
1738	Banasa euchlora			2020	iNaturalist	SCAN
478	Halyomorpha halys			2022	iNaturalist	GBIF
1204	Perillus bioculatus			1932	UKIC	UKIC
1739	Mormidea lugens			1990	CSUC	SCAN
1740	Mormidea lugens			1990	CSUC	SCAN
1741	Mormidea lugens			1990	CSUC	SCAN
1742	Podisus maculiventris			1990	CSUC	SCAN
166	Chinavia hilaris			2021	iNaturalist	GBIF
1743	Murgantia histrionica			2013	BISON	SCAN
1744	Halyomorpha halys			2020	iNaturalist	SCAN
685	Halyomorpha halys			2020	iNaturalist	GBIF
1745	Murgantia histrionica			2019	iNaturalist	SCAN
870	Murgantia histrionica			2019	iNaturalist	GBIF
1174	Neottiglossa undata			1925	UKIC	UKIC
400	Halyomorpha halys			2023	iNaturalist	GBIF
1746	Halyomorpha halys			2019	iNaturalist	SCAN
766	Halyomorpha halys			2019	iNaturalist	GBIF
488	Halyomorpha halys			2022	iNaturalist	GBIF
605	Halyomorpha halys			2021	iNaturalist	GBIF
104	Chinavia hilaris			2022	iNaturalist	GBIF
1231	Thyanta custator accerra			1948	UKIC	UKIC
460	Halyomorpha halys			2022	iNaturalist	GBIF
583	Halyomorpha halys			2021	iNaturalist	GBIF
1121	Euschistus variolarius			1974	UKIC	UKIC
591	Halyomorpha halys			2021	iNaturalist	GBIF
276	Chinavia hilaris			2019	iNaturalist	GBIF
1747	Chinavia hilaris			2019	iNaturalist	SCAN
678	Halyomorpha halys			2021	iNaturalist	GBIF
1748	Halyomorpha halys			2021	iNaturalist	SCAN
1157	Mormidea lugens			1977	UKIC	UKIC
843	Murgantia histrionica			2021	iNaturalist	GBIF
851	Murgantia histrionica			2021	iNaturalist	GBIF
855	Murgantia histrionica			2021	iNaturalist	GBIF
457	Halyomorpha halys			2022	iNaturalist	GBIF
858	Murgantia histrionica			2021	iNaturalist	GBIF
497	Halyomorpha halys			2022	iNaturalist	GBIF
186	Chinavia hilaris			2021	iNaturalist	GBIF
113	Chinavia hilaris			2022	iNaturalist	GBIF
502	Halyomorpha halys			2022	iNaturalist	GBIF
442	Halyomorpha halys			2023	iNaturalist	GBIF
738	Halyomorpha halys			2020	iNaturalist	GBIF
1749	Halyomorpha halys			2020	iNaturalist	SCAN
71	Chinavia hilaris			2022	iNaturalist	GBIF
618	Halyomorpha halys			2021	iNaturalist	GBIF
824	Murgantia histrionica			2022	iNaturalist	GBIF
626	Halyomorpha halys			2021	iNaturalist	GBIF
967	Aelia americana			1956	UKIC	UKIC
1005	Brochymena quadripustulata			1976	UKIC	UKIC
1006	Brochymena quadripustulata			1946	UKIC	UKIC
1007	Brochymena quadripustulata			1917	UKIC	UKIC
1025	Chinavia hilaris			1981	UKIC	UKIC
1026	Chinavia hilaris			1948	UKIC	UKIC
1027	Chinavia hilaris			1975	UKIC	UKIC
1028	Chinavia hilaris			1948	UKIC	UKIC
1029	Chinavia hilaris			1948	UKIC	UKIC
1030	Chinavia hilaris			1953	UKIC	UKIC
1031	Chinavia hilaris			1948	UKIC	UKIC
1032	Chinavia hilaris			1958	UKIC	UKIC
1033	Chinavia hilaris			1953	UKIC	UKIC
1034	Chinavia hilaris			1964	UKIC	UKIC
1035	Chinavia hilaris			1961	UKIC	UKIC
1036	Chinavia hilaris			1966	UKIC	UKIC
1037	Chinavia hilaris			1966	UKIC	UKIC
1038	Chinavia hilaris			1966	UKIC	UKIC
1039	Chinavia hilaris			1968	UKIC	UKIC
1051	Coenus delius			1958	UKIC	UKIC
1062	Cosmopepla lintneriana			1946	UKIC	UKIC
1078	Euschistus servus			1975	UKIC	UKIC
1079	Euschistus servus			1965	UKIC	UKIC
1102	Euschistus tristigmus			1974	UKIC	UKIC
1103	Euschistus tristigmus			1948	UKIC	UKIC
1115	Euschistus variolarius			1948	UKIC	UKIC
1116	Euschistus variolarius			1955	UKIC	UKIC
1125	Holcostethus limbolarius			1958	UKIC	UKIC
1134	Hymenarcys nervosa			1969	UKIC	UKIC
1138	Menecles insertus			1977	UKIC	UKIC
1139	Menecles insertus			1938	UKIC	UKIC
1140	Menecles insertus			1939	UKIC	UKIC
1156	Mormidea lugens			1951	UKIC	UKIC
1167	Murgantia histrionica			1938	UKIC	UKIC
1168	Murgantia histrionica			1912	UKIC	UKIC
1181	Oebalus pugnax			1976	UKIC	UKIC
1182	Oebalus pugnax			1965	UKIC	UKIC
1183	Oebalus pugnax			1946	UKIC	UKIC
1193	Parabrochymena arborea			1976	UKIC	UKIC
1194	Parabrochymena arborea			1966	UKIC	UKIC
1195	Parabrochymena arborea			1948	UKIC	UKIC
1215	Podisus maculiventris			1948	UKIC	UKIC
1228	Thyanta calceata			1957	UKIC	UKIC
1238	Thyanta custator accerra			1966	UKIC	UKIC
1239	Thyanta custator accerra			1954	UKIC	UKIC
1240	Thyanta custator accerra			1954	UKIC	UKIC
1241	Thyanta custator accerra			1965	UKIC	UKIC
1242	Thyanta custator accerra			1979	UKIC	UKIC
1243	Thyanta custator accerra			1977	UKIC	UKIC
1244	Thyanta custator accerra			1967	UKIC	UKIC
1261	Trichopepla semivittata			1975	UKIC	UKIC
1262	Trichopepla semivittata			1948	UKIC	UKIC
354	Cosmopepla lintneriana			2018	iNaturalist	GBIF
1750	Cosmopepla lintneriana			2018	iNaturalist	SCAN
509	Halyomorpha halys			2022	iNaturalist	GBIF
768	Halyomorpha halys			2019	iNaturalist	GBIF
1751	Halyomorpha halys			2019	iNaturalist	SCAN
984	Brochymena quadripustulata			1933	UKIC	UKIC
1054	Cosmopepla lintneriana			1972	UKIC	UKIC
900	Perillus bioculatus			2023	iNaturalist	GBIF
345	Cosmopepla lintneriana			2021	iNaturalist	GBIF
428	Halyomorpha halys			2023	iNaturalist	GBIF
504	Halyomorpha halys			2022	iNaturalist	GBIF
630	Halyomorpha halys			2021	iNaturalist	GBIF
408	Halyomorpha halys			2023	iNaturalist	GBIF
134	Chinavia hilaris			2022	iNaturalist	GBIF
857	Murgantia histrionica			2021	iNaturalist	GBIF
664	Halyomorpha halys			2021	iNaturalist	GBIF
198	Chinavia hilaris			2021	iNaturalist	GBIF
88	Chinavia hilaris			2022	iNaturalist	GBIF
422	Halyomorpha halys			2021	iNaturalist	GBIF
609	Halyomorpha halys			2021	iNaturalist	GBIF
594	Halyomorpha halys			2021	iNaturalist	GBIF
14	Banasa euchlora			2021	iNaturalist	GBIF
1063	Cosmopepla lintneriana			1936	UKIC	UKIC
1080	Euschistus servus			1965	UKIC	UKIC
1229	Thyanta calceata			1981	UKIC	UKIC
1248	Thyanta custator accerra			1965	UKIC	UKIC
828	Murgantia histrionica			2022	iNaturalist	GBIF
471	Halyomorpha halys			2022	iNaturalist	GBIF
638	Halyomorpha halys			2021	iNaturalist	GBIF
634	Halyomorpha halys			2021	iNaturalist	GBIF
1752	Halyomorpha halys			2019	iNaturalist	SCAN
741	Halyomorpha halys			2019	iNaturalist	GBIF
1753	Podisus neglectus			1994	CSUC	SCAN
707	Halyomorpha halys			2020	iNaturalist	GBIF
1754	Halyomorpha halys			2020	iNaturalist	SCAN
608	Halyomorpha halys			2021	iNaturalist	GBIF
847	Murgantia histrionica			2021	iNaturalist	GBIF
99	Chinavia hilaris			2022	iNaturalist	GBIF
850	Murgantia histrionica			2021	iNaturalist	GBIF
831	Murgantia histrionica			2022	iNaturalist	GBIF
820	Murgantia histrionica			2023	iNaturalist	GBIF
398	Halyomorpha halys			2023	iNaturalist	GBIF
597	Halyomorpha halys			2021	iNaturalist	GBIF
1755	Halyomorpha halys			2020	iNaturalist	SCAN
718	Halyomorpha halys			2020	iNaturalist	GBIF
1756	Chinavia hilaris			2018	iNaturalist	SCAN
306	Chinavia hilaris			2018	iNaturalist	GBIF
852	Murgantia histrionica			2021	iNaturalist	GBIF
553	Halyomorpha halys			2022	iNaturalist	GBIF
907	Perillus bioculatus			2021	iNaturalist	GBIF
182	Chinavia hilaris			2021	iNaturalist	GBIF
1757	Murgantia histrionica			2019	iNaturalist	SCAN
871	Murgantia histrionica			2019	iNaturalist	GBIF
1008	Brochymena quadripustulata			1965	UKIC	UKIC
875	Murgantia histrionica			2018	iNaturalist	GBIF
1758	Murgantia histrionica			2018	iNaturalist	SCAN
624	Halyomorpha halys			2021	iNaturalist	GBIF
599	Halyomorpha halys			2021	iNaturalist	GBIF
448	Halyomorpha halys			2022	iNaturalist	GBIF
209	Chinavia hilaris			2021	iNaturalist	GBIF
1759	Chinavia hilaris			2019	iNaturalist	SCAN
295	Chinavia hilaris			2019	iNaturalist	GBIF
482	Halyomorpha halys			2022	iNaturalist	GBIF
827	Murgantia histrionica			2022	iNaturalist	GBIF
229	Chinavia hilaris			2021	iNaturalist	GBIF
839	Murgantia histrionica			2022	iNaturalist	GBIF
1760	Chinavia hilaris			2020	iNaturalist	SCAN
236	Chinavia hilaris			2020	iNaturalist	GBIF
601	Halyomorpha halys			2021	iNaturalist	GBIF
1761	Murgantia histrionica			2020	iNaturalist	SCAN
866	Murgantia histrionica			2020	iNaturalist	GBIF
1762	Euschistus tristigmus			1995	CSUC	SCAN
1763	Stiretrus anchorago			1995	CSUC	SCAN
1264	Trichopepla semivittata			1975	UKIC	UKIC
1764	Euschistus euschistoides			1933	AMNH	SCAN
1765	Euschistus servus			1933	AMNH	SCAN
1766	Euschistus Tristigmus pyrrhocerus			1933	AMNH	SCAN
1767	Podisus maculiventris			1933	AMNH	SCAN
1768	Podisus maculiventris			1933	AMNH	SCAN
1769	Podisus maculiventris			1933	AMNH	SCAN
487	Halyomorpha halys			2022	iNaturalist	GBIF
1770	Halyomorpha halys			2020	iNaturalist	SCAN
717	Halyomorpha halys			2020	iNaturalist	GBIF
649	Halyomorpha halys			2021	iNaturalist	GBIF
746	Halyomorpha halys			2019	iNaturalist	GBIF
1771	Halyomorpha halys			2019	iNaturalist	SCAN
775	Halyomorpha halys			2018	iNaturalist	GBIF
1772	Halyomorpha halys			2018	iNaturalist	SCAN
77	Chinavia hilaris			2022	iNaturalist	GBIF
479	Halyomorpha halys			2022	iNaturalist	GBIF
981	Brochymena cariosa			1965	UKIC	UKIC
1003	Brochymena quadripustulata			1953	UKIC	UKIC
1019	Chinavia hilaris			1975	UKIC	UKIC
1023	Chinavia hilaris			1951	UKIC	UKIC
1024	Chinavia hilaris			1952	UKIC	UKIC
1061	Cosmopepla lintneriana			1953	UKIC	UKIC
1066	Dendrocoris humeralis			1959	UKIC	UKIC
1070	Euschistus servus			1975	UKIC	UKIC
1071	Euschistus servus			1975	UKIC	UKIC
1089	Euschistus tristigmus			1991	UKIC	UKIC
1137	Menecles insertus			1953	UKIC	UKIC
1155	Mormidea lugens			1953	UKIC	UKIC
1180	Oebalus pugnax			1959	UKIC	UKIC
1214	Podisus maculiventris			1952	UKIC	UKIC
1260	Trichopepla semivittata			1952	UKIC	UKIC
590	Halyomorpha halys			2021	iNaturalist	GBIF
208	Chinavia hilaris			2021	iNaturalist	GBIF
458	Halyomorpha halys			2022	iNaturalist	GBIF
396	Halyomorpha halys			2023	iNaturalist	GBIF
393	Halyomorpha halys			2023	iNaturalist	GBIF
303	Chinavia hilaris			2019	iNaturalist	GBIF
1773	Chinavia hilaris			2019	iNaturalist	SCAN
177	Chinavia hilaris			2021	iNaturalist	GBIF
607	Halyomorpha halys			2021	iNaturalist	GBIF
686	Halyomorpha halys			2020	iNaturalist	GBIF
1774	Halyomorpha halys			2020	iNaturalist	SCAN
382	Euschistus variolarius			2021	iNaturalist	GBIF
24	Banasa euchlora			2020	iNaturalist	GBIF
1775	Banasa euchlora			2020	iNaturalist	SCAN
419	Halyomorpha halys			2023	iNaturalist	GBIF
1075	Euschistus servus			1974	UKIC	UKIC
1776	Mormidea lugens			2011	BISON	SCAN
1162	Mormidea lugens			1971	UKIC	UKIC
616	Halyomorpha halys			2021	iNaturalist	GBIF
625	Halyomorpha halys			2021	iNaturalist	GBIF
823	Murgantia histrionica			2022	iNaturalist	GBIF
1777	Euschistus			1963	OSAC	SCAN
1778	Mormidea			1963	OSAC	SCAN
1779	Mormidea			1963	OSAC	SCAN
1780	Thyanta calceata			1963	OSAC	SCAN
6	Chinavia hilaris			1994	BYU	GBIF
1781	Acrosternum hilare			1994	BYU	SCAN
1082	Euschistus servus			1972	UKIC	UKIC
1108	Euschistus tristigmus			1972	UKIC	UKIC
466	Halyomorpha halys			2022	iNaturalist	GBIF
395	Halyomorpha halys			2023	iNaturalist	GBIF
726	Halyomorpha halys			2020	iNaturalist	GBIF
1782	Halyomorpha halys			2020	iNaturalist	SCAN
1783	Cosmopepla lintneriana			2020	iNaturalist	SCAN
350	Cosmopepla lintneriana			2020	iNaturalist	GBIF
110	Chinavia hilaris			2022	iNaturalist	GBIF
1014	Brochymena quadripustulata			1975	UKIC	UKIC
1045	Chinavia hilaris			1951	UKIC	UKIC
1060	Cosmopepla lintneriana			1938	UKIC	UKIC
1077	Euschistus servus			1841	UKIC	UKIC
1127	Holcostethus limbolarius			1964	UKIC	UKIC
980	Banasa sordida			1979	UKIC	UKIC
1013	Brochymena quadripustulata			1964	UKIC	UKIC
1065	Cosmopepla lintneriana			1972	UKIC	UKIC
1160	Mormidea lugens			1991	UKIC	UKIC
1186	Oebalus pugnax			1972	UKIC	UKIC
1187	Oebalus pugnax			1972	UKIC	UKIC
1200	Parabrochymena arborea			1974	UKIC	UKIC
1216	Podisus maculiventris			1964	UKIC	UKIC
1253	Thyanta custator accerra			1971	UKIC	UKIC
412	Halyomorpha halys			2023	iNaturalist	GBIF
979	Banasa sordida			1966	UKIC	UKIC
1044	Chinavia hilaris			1969	UKIC	UKIC
1053	Coenus delius			1967	UKIC	UKIC
1083	Euschistus servus			1968	UKIC	UKIC
1141	Menecles insertus			1989	UKIC	UKIC
1142	Menecles insertus			1967	UKIC	UKIC
403	Halyomorpha halys			2023	iNaturalist	GBIF
23	Banasa euchlora			2021	iNaturalist	GBIF
1000	Brochymena quadripustulata			1991	UKIC	UKIC
1191	Parabrochymena arborea			1991	UKIC	UKIC
201	Chinavia hilaris			2021	iNaturalist	GBIF
1784	Halyomorpha halys			2020	iNaturalist	SCAN
739	Halyomorpha halys			2020	iNaturalist	GBIF
1212	Podisus maculiventris			1971	UKIC	UKIC
231	Chinavia hilaris			2020	iNaturalist	GBIF
1785	Chinavia hilaris			2020	iNaturalist	SCAN
1786	Halyomorpha halys			2020	iNaturalist	SCAN
737	Halyomorpha halys			2020	iNaturalist	GBIF
192	Chinavia hilaris			2020	iNaturalist	GBIF
267	Chinavia hilaris			2017	iNaturalist	GBIF
1787	Chinavia hilaris			2017	iNaturalist	SCAN
1788	Chinavia hilaris			2017	iNaturalist	SCAN
257	Chinavia hilaris			2017	iNaturalist	GBIF
814	Mormidea lugens			2020	iNaturalist	GBIF
1789	Mormidea lugens			2020	iNaturalist	SCAN
1790	Oebalus pugnax			2017	BISON	SCAN
1791	Halyomorpha halys			2019	iNaturalist	SCAN
757	Halyomorpha halys			2019	iNaturalist	GBIF
146	Chinavia hilaris			2022	iNaturalist	GBIF
548	Halyomorpha halys			2022	iNaturalist	GBIF
658	Halyomorpha halys			2021	iNaturalist	GBIF
1792	Halyomorpha halys			2017	iNaturalist	SCAN
761	Halyomorpha halys			2017	iNaturalist	GBIF
949	Stiretrus anchorago			2020	iNaturalist	GBIF
1793	Stiretrus anchorago			2020	iNaturalist	SCAN
788	Halyomorpha halys			2016	iNaturalist	GBIF
1794	Halyomorpha halys			2016	iNaturalist	SCAN
1085	Euschistus servus			1951	UKIC	UKIC
94	Chinavia hilaris			2022	iNaturalist	GBIF
1795	Chinavia hilaris			2020	iNaturalist	SCAN
238	Chinavia hilaris			2020	iNaturalist	GBIF
547	Halyomorpha halys			2022	iNaturalist	GBIF
239	Chinavia hilaris			2020	iNaturalist	GBIF
1796	Chinavia hilaris			2020	iNaturalist	SCAN
72	Chinavia hilaris			2022	iNaturalist	GBIF
454	Halyomorpha halys			2022	iNaturalist	GBIF
92	Chinavia hilaris			2022	iNaturalist	GBIF
366	Euschistus servus			1998	BYU	GBIF
1797	Euschistus servus			1998	BYU	SCAN
1161	Mormidea lugens			1974	UKIC	UKIC
233	Chinavia hilaris			2020	iNaturalist	GBIF
1798	Chinavia hilaris			2020	iNaturalist	SCAN
913	Podisus maculiventris			2021	iNaturalist	GBIF
1164	Murgantia histrionica			1922	UKIC	UKIC
1093	Euschistus tristigmus			1969	UKIC	UKIC
298	Chinavia hilaris			2019	iNaturalist	GBIF
1799	Chinavia hilaris			2019	iNaturalist	SCAN
1800	Halyomorpha halys			2020	iNaturalist	SCAN
734	Halyomorpha halys			2020	iNaturalist	GBIF
131	Chinavia hilaris			2012	iNaturalist	GBIF
692	Halyomorpha halys			2020	iNaturalist	GBIF
1801	Halyomorpha halys			2020	iNaturalist	SCAN
822	Murgantia histrionica			2022	iNaturalist	GBIF
89	Chinavia hilaris			2022	iNaturalist	GBIF
352	Cosmopepla lintneriana			1998	BYU	GBIF
353	Cosmopepla lintneriana			1998	BYU	GBIF
363	Euschistus servus			1998	BYU	GBIF
365	Euschistus servus			1998	BYU	GBIF
367	Euschistus servus			1998	BYU	GBIF
377	Euschistus tristigmus			1998	BYU	GBIF
790	Holcostethus limbolarius			2015	BYU	GBIF
895	Oebalus pugnax			1998	BYU	GBIF
962	Thyanta custator accerra			1998	BYU	GBIF
1802	Cosmopepla lintneriana			1998	BYU	SCAN
1803	Cosmopepla lintneriana			1998	BYU	SCAN
1804	Euschistus servus			1998	BYU	SCAN
1805	Euschistus servus			1998	BYU	SCAN
1806	Euschistus servus			1998	BYU	SCAN
1807	Euschistus tristigmus			1998	BYU	SCAN
1808	Holcostethus limbolarius			2015	BYU	SCAN
1809	Oebalus pugnax			1998	BYU	SCAN
1810	Thyanta custator			1998	BYU	SCAN
592	Halyomorpha halys			2021	iNaturalist	GBIF
1170	Murgantia histrionica			1938	UKIC	UKIC
939	Stiretrus anchorago			2021	iNaturalist	GBIF
515	Halyomorpha halys			2022	iNaturalist	GBIF
942	Stiretrus anchorago			2020	iNaturalist	GBIF
356	Euschistus servus			2020	iNaturalist	GBIF
283	Chinavia hilaris			2019	iNaturalist	GBIF
1811	Chinavia hilaris			2019	iNaturalist	SCAN
1190	Parabrochymena arborea			1926	UKIC	UKIC
275	Chinavia hilaris			2019	iNaturalist	GBIF
1812	Chinavia hilaris			2019	iNaturalist	SCAN
534	Halyomorpha halys			2022	iNaturalist	GBIF
1813	Halyomorpha halys			2012	CSUC	SCAN
1814	Halyomorpha halys			2020	iNaturalist	SCAN
680	Halyomorpha halys			2020	iNaturalist	GBIF
517	Halyomorpha halys			2022	iNaturalist	GBIF
106	Chinavia hilaris			2022	iNaturalist	GBIF
284	Chinavia hilaris			2019	iNaturalist	GBIF
1815	Chinavia hilaris			2019	iNaturalist	SCAN
632	Halyomorpha halys			2021	iNaturalist	GBIF
615	Halyomorpha halys			2021	iNaturalist	GBIF
90	Chinavia hilaris			2022	iNaturalist	GBIF
80	Chinavia hilaris			2022	iNaturalist	GBIF
443	Halyomorpha halys			2023	iNaturalist	GBIF
1816	Halyomorpha halys			2020	iNaturalist	SCAN
462	Halyomorpha halys			2022	iNaturalist	GBIF
112	Chinavia hilaris			2022	iNaturalist	GBIF
639	Halyomorpha halys			2021	iNaturalist	GBIF
767	Halyomorpha halys			2018	iNaturalist	GBIF
1817	Halyomorpha halys			2018	iNaturalist	SCAN
473	Halyomorpha halys			2022	iNaturalist	GBIF
826	Murgantia histrionica			2022	iNaturalist	GBIF
825	Murgantia histrionica			2022	iNaturalist	GBIF
888	Oebalus pugnax			2022	iNaturalist	GBIF
652	Halyomorpha halys			2021	iNaturalist	GBIF
188	Chinavia hilaris			2021	iNaturalist	GBIF
69	Chinavia hilaris			2022	iNaturalist	GBIF
70	Chinavia hilaris			2022	iNaturalist	GBIF
683	Halyomorpha halys			2020	iNaturalist	GBIF
103	Chinavia hilaris			2012	iNaturalist	GBIF
621	Halyomorpha halys			2021	iNaturalist	GBIF
215	Chinavia hilaris			2021	iNaturalist	GBIF
10	Banasa euchlora			2022	iNaturalist	GBIF
524	Halyomorpha halys			2022	iNaturalist	GBIF
1818	Amaurochrous cinctipes				CMNH	SCAN
1819	Amaurochrous cinctipes				CMNH	SCAN
1820	Amaurochrous cinctipes				CMNH	SCAN
1821	Amaurochrous cinctipes				CMNH	SCAN
1822	Amaurochrous cinctipes				CMNH	SCAN
1823	Amaurochrous cinctipes				CMNH	SCAN
1824	Amaurochrous cinctipes				CMNH	SCAN
1825	Amaurochrous cinctipes				CMNH	SCAN
1826	Amaurochrous cinctipes				CMNH	SCAN
1827	Amaurochrous cinctipes				CMNH	SCAN
1828	Amaurochrous cinctipes				CMNH	SCAN
1829	Amaurochrous cinctipes				CMNH	SCAN
1830	Amaurochrous cinctipes				CMNH	SCAN
1831	Amaurochrous cinctipes				CMNH	SCAN
1832	Amaurochrous cinctipes				CMNH	SCAN
1833	Amaurochrous cinctipes				CMNH	SCAN
1834	Amaurochrous cinctipes				CMNH	SCAN
490	Halyomorpha halys			2015	iNaturalist	GBIF
786	Halyomorpha halys			2016	iNaturalist	GBIF
1835	Halyomorpha halys			2016	iNaturalist	SCAN
1836	Euschistus variolarius				AMNH	SCAN
1837	Podisus maculiventris				AMNH	SCAN
85	Chinavia hilaris			2022	iNaturalist	GBIF
842	Murgantia histrionica			2022	iNaturalist	GBIF
